# Supplementary material for: Crystal structure of 2-[9-(2-hy­droxy­phen­yl)-1,8-dioxo-1,2,3,4,5,6,7,8,9,10-deca­hydro­acridin-10-yl]acetic acid
Source: Acta Crystallogr E Crystallogr Commun. 2015 Nov 21;71(Pt 12):o963–4. doi: 10.1107/S2056989015021611 (PMC4719924; doi:10.1107/S2056989015021611)
Supplement: Supplementary file 1 [file e-71-0o963-sup1.cif]

##############################################################################
#                                                                            #
# This CIF contains the data in a paper accepted for publication in          #
# Acta Crystallographica Section E. It conforms to the requirements of       #
# Notes for Authors for Acta Crystallographica Section E, and has been       #
# peer reviewed under the auspices of the IUCr Commission on Journals.       #
#                                                                            #
# Full details of the Crystallographic Information File format               #
# are given in the paper "The Crystallographic Information File (CIF):       #
# a New Standard Archive File for Crystallography" by S. R. Hall, F. H.      #
# Allen and I. D. Brown [Acta Cryst. (1991), A47, 655-685].                  #
#                                                                            #
# The current version of the core CIF dictionary is obtainable from          #
# ftp://ftp.iucr.org/pub/cif_core.dic.                                       #
#                                                                            #
# Software is freely available for graphical display of the structure(s)     #
# in this CIF. For information consult the CIF software page                 #
# http://www.iucr.org/resources/cif/software.                                #
#                                                                            #
# This file may be used for bona fide research purposes within the           #
# scientific community so long as proper attribution is given to the journal # 
# article from which it was obtained.                                        #
#                                                                            #
##############################################################################
data_global
_audit_creation_method     'PLATON <TABLE ACC> option'
_journal_date_recd_electronic     2015-11-11
_journal_date_accepted     2015-11-14
_journal_name_full     'Acta Crystallographica, Section E'
_journal_year     2015
_journal_volume     71
_journal_issue     12
_journal_page_first     o963
_journal_page_last     o964
_journal_paper_category     HO
_journal_paper_doi     10.1107/S2056989015021611
_journal_coeditor_code     HB7542
_publ_contact_author_name
;
Mustafa R. Albayati
;
_publ_contact_author_address
;
Kirkuk University,
College of Science,
Department of Chemistry,
Kirkuk,
Iraq
;
_publ_contact_author_email     'shaabankamel@yahoo.com'
_publ_contact_author_fax     ?
_publ_contact_author_phone     ?
_publ_section_title
;\
Crystal structure of
2-[9-(2-hydroxyphenyl)-1,8-dioxo-1,2,3,4,5,6,7,8,9,10-decahydroacridin-10-yl]\
acetic acid
;
loop_
    _publ_author_name
    _publ_author_address
    'Akkurt, Mehmet'
;
Department of Physics,
Faculty of Sciences,
Erciyes University,
38039 Kayseri,
Turkey
;
    'Jerry P. Jasinski'
;
Department of Chemistry,
Keene State College,
229 Main Street,
Keene, NH 03435-2001,
USA
;
    'Mohamed, Shaaban K.'
;
Chemistry and Environmental Division,
Manchester Metropolitan University,
Manchester M1 5GD,
England
Chemistry Department,
Faculty of Science,
Minia University,
61519 El-Minia,
Egypt
;
    'Omyma A. Abd Allah'
;
Chemistry Department,
Faculty of Science,
Sohag University,
82524 Sohag,
Egypt
;
    'Asmaa H. A. Tamam'
;
Chemistry Department,
Faculty of Science,
Sohag University,
82524 Sohag,
Egypt
;
    'Mustafa R. Albayati'
;
Kirkuk University,
College of Science,
Department of Chemistry,
Kirkuk,
Iraq
;
data_I
_database_code_depnum_ccdc_archive 'CCDC 1437049'
_chemical_name_systematic
;\
2-[9-(2-Hydroxyphenyl)-1,8-dioxo-1,2,3,4,5,6,7,8,9,10-\
decahydroacridin-10-yl]acetic acid
;
_chemical_name_common     ?
_chemical_formula_moiety     'C21 H21 N O5'
_chemical_formula_sum     'C21 H21 N O5'
_chemical_formula_structural     ?
_chemical_formula_iupac     'C21 H21 N O5'
_chemical_formula_weight     367.39
_chemical_melting_point     ?
_symmetry_cell_setting     monoclinic
_symmetry_space_group_name_H-M     'P 21/n'
_symmetry_space_group_name_Hall     '-P 2yn'
loop_
    _space_group_symop_id
    _space_group_symop_operation_xyz
    1 x,y,z
    2 1/2-x,1/2+y,1/2-z
    3 -x,-y,-z
    4 1/2+x,1/2-y,1/2+z
_cell_length_a     19.4735(7)
_cell_length_b     8.9773(4)
_cell_length_c     20.3414(8)
_cell_angle_alpha     90
_cell_angle_beta     91.619(3)
_cell_angle_gamma     90
_cell_volume     3554.7(2)
_cell_formula_units_Z     8
_cell_measurement_reflns_used     4652
_cell_measurement_theta_min     3.7580
_cell_measurement_theta_max     27.1250
_cell_measurement_temperature     293(2)
_cell_special_details
;
;
_exptl_crystal_description     prism
_exptl_crystal_colour     'dark red'
_exptl_crystal_size_max     0.26
_exptl_crystal_size_mid     0.22
_exptl_crystal_size_min     0.12
_exptl_crystal_size_rad     ?
_exptl_crystal_density_diffrn     1.373
_exptl_crystal_density_meas     ?
_exptl_crystal_density_method     'Not Measured'
_exptl_crystal_F_000     1552
_exptl_absorpt_coefficient_mu     0.098
_exptl_absorpt_correction_type     multi-scan
_exptl_absorpt_process_details
;
(CrysAlis PRO; Agilent, 2014)
;
_exptl_absorpt_correction_T_min     0.90109
_exptl_absorpt_correction_T_max     1.00000
_exptl_special_details
;
;
_diffrn_ambient_temperature     293(2)
_diffrn_radiation_type     'Mo K\a'
_diffrn_radiation_wavelength     0.71073
_diffrn_radiation_monochromator     'graphite'
_diffrn_measurement_device_type     'Agilent Xcalibur (Eos, Gemini)'
_diffrn_measurement_device     'four-circle diffractometer'
_diffrn_measurement_method     '\w scans'
_diffrn_detector_area_resol_mean     16.0416
_diffrn_reflns_number     33119
_diffrn_reflns_av_R_equivalents     0.0442
_diffrn_reflns_theta_min     2.94
_diffrn_reflns_theta_max     32.87
_diffrn_reflns_theta_full     25.24
_diffrn_measured_fraction_theta_max     0.900
_diffrn_measured_fraction_theta_full     0.998
_diffrn_reflns_limit_h_min     -19
_diffrn_reflns_limit_h_max     29
_diffrn_reflns_limit_k_min     -13
_diffrn_reflns_limit_k_max     13
_diffrn_reflns_limit_l_min     -30
_diffrn_reflns_limit_l_max     30
_diffrn_reflns_reduction_process
;
;
_refine_special_details
;
Refinement on <i>F</i>^2^ for ALL reflections except those flagged by the user
for potential systematic errors. Weighted <i>R</i>-factors <i>wR</i> and all
goodnesses of fit <i>S</i> are based on <i>F</i>^2^, conventional
<i>R</i>-factors <i>R</i> are based on <i>F</i>, with <i>F</i> set to zero for
negative <i>F</i>^2^. The observed criterion of <i>F</i>^2^ > \s(<i>F</i>^2^)
is used only for calculating -<i>R</i>-factor-obs <i>etc</i>. and is not
relevant to the choice of reflections for refinement. <i>R</i>-factors based
on <i>F</i>^2^ are statistically about twice as large as those based on
<i>F</i>, and <i>R</i>-factors based on ALL data will be even larger.
;
_reflns_number_total     11946
_reflns_number_gt     6442
_reflns_threshold_expression     I>2\s(I)
_refine_ls_structure_factor_coef     Fsqd
_refine_ls_matrix_type     full
_refine_ls_R_factor_all     0.1444
_refine_ls_R_factor_gt     0.0788
_refine_ls_wR_factor_gt     0.1882
_refine_ls_wR_factor_ref     0.2289
_refine_ls_goodness_of_fit_ref     1.014
_refine_ls_restrained_S_all     1.017
_refine_ls_number_reflns     11946
_refine_ls_number_parameters     499
_refine_ls_number_restraints     7
_refine_ls_number_constraints     ?
_refine_ls_weighting_scheme     calc
_refine_ls_weighting_details
              'w=1/[\s^2^(Fo^2^)+(0.0920P)^2^+1.4407P] where P=(Fo^2^+2Fc^2^)/3'
_atom_sites_solution_hydrogens     mixed
_atom_sites_solution_primary     ?
_atom_sites_solution_secondary     ?
_refine_ls_shift/su_max     0.000
_refine_ls_shift/su_mean     0.000
_refine_diff_density_max     0.364
_refine_diff_density_min     -0.362
_refine_ls_extinction_method     'none'
_refine_ls_abs_structure_details     ?
_refine_ls_abs_structure_Flack     .
loop_
    _atom_type_symbol
    _atom_type_description
    _atom_type_scat_dispersion_real
    _atom_type_scat_dispersion_imag
    _atom_type_scat_source
    C C 0.0033 0.0016 ' International Tables Vol C Tables 4.2.6.8 and 6.1.1.4'
    H H 0.0000 0.0000 ' International Tables Vol C Tables 4.2.6.8 and 6.1.1.4'
    N N 0.0061 0.0033 ' International Tables Vol C Tables 4.2.6.8 and 6.1.1.4'
    O O 0.0106 0.0060 ' International Tables Vol C Tables 4.2.6.8 and 6.1.1.4'
_computing_data_collection
;
CrysAlis PRO (Agilent, 2014)
;
_computing_cell_refinement
;
CrysAlis PRO (Agilent, 2014)
;
_computing_data_reduction
;
CrysAlis PRO (Agilent, 2014)
;
_computing_structure_solution
;
SHELXS2014 (Sheldrick, 2008)
;
_computing_structure_refinement
;
SHELXL2014 (Sheldrick, 2015)
;
_computing_molecular_graphics
;
ORTEP-3 for Windows (Farrugia, 2012)
;
_computing_publication_material
;
PLATON (Spek, 2009)
;
loop_
    _atom_site_type_symbol
    _atom_site_label
    _atom_site_fract_x
    _atom_site_fract_y
    _atom_site_fract_z
    _atom_site_U_iso_or_equiv
    _atom_site_thermal_displace_type
    _atom_site_calc_flag
    _atom_site_refinement_flags
    _atom_site_occupancy
    _atom_site_disorder_assembly
    _atom_site_disorder_group
    O O1 0.54951(10) 1.0494(2) 0.80712(11) 0.0622(7) Uani d . 1.000 . .
    O O2 0.46153(8) 0.56884(17) 0.87478(8) 0.0433(5) Uani d . 1.000 . .
    O O3 0.36550(14) 0.6857(4) 0.58385(13) 0.1172(15) Uani d . 1.000 . .
    O O4 0.41939(12) 0.6805(4) 0.49001(11) 0.0891(9) Uani d D 1.000 . .
    O O5 0.44030(11) 1.0230(2) 0.87818(9) 0.0565(6) Uani d D 1.000 . .
    N N1 0.48876(10) 0.6798(2) 0.65174(9) 0.0445(6) Uani d . 1.000 . .
    C C1 0.54926(12) 1.0057(3) 0.75006(15) 0.0496(8) Uani d . 1.000 . .
    O O1' 0.39287(9) 0.2869(3) 0.52414(10) 0.0675(8) Uani d . 1.000 . .
    C C2 0.59167(17) 1.0827(4) 0.69950(18) 0.0732(13) Uani d . 1.000 . .
    O O2' 0.29880(9) 0.7291(2) 0.42658(10) 0.0601(7) Uani d . 1.000 . .
    C C3 0.5597(2) 1.0692(4) 0.63282(18) 0.0815(15) Uani d . 1.000 . .
    O O3' 0.10134(9) 0.1149(2) 0.42055(10) 0.0653(7) Uani d . 1.000 . .
    C C4 0.54754(17) 0.9082(3) 0.61352(15) 0.0661(10) Uani d . 1.000 . .
    O O4' -0.00242(8) 0.1429(2) 0.46142(8) 0.0472(5) Uani d D 1.000 . .
    C C5 0.51323(12) 0.8215(3) 0.66776(12) 0.0446(7) Uani d . 1.000 . .
    O O5' 0.37299(12) 0.5356(3) 0.34753(12) 0.0773(9) Uani d D 1.000 . .
    C C6 0.50975(11) 0.8746(2) 0.72947(11) 0.0401(7) Uani d . 1.000 . .
    C C7 0.46943(10) 0.7948(2) 0.78090(10) 0.0336(6) Uani d . 1.000 . .
    C C8 0.46571(10) 0.6316(2) 0.76357(10) 0.0341(6) Uani d . 1.000 . .
    C C9 0.47006(11) 0.5828(2) 0.70101(10) 0.0366(6) Uani d . 1.000 . .
    C C10 0.45820(13) 0.4225(3) 0.68218(12) 0.0473(8) Uani d . 1.000 . .
    C C11 0.42648(14) 0.3332(3) 0.73625(13) 0.0524(8) Uani d . 1.000 . .
    C C12 0.46099(16) 0.3626(3) 0.80162(13) 0.0533(8) Uani d . 1.000 . .
    C C13 0.46154(10) 0.5261(2) 0.81698(11) 0.0360(6) Uani d . 1.000 . .
    C C14 0.48528(14) 0.6324(3) 0.58306(12) 0.0538(9) Uani d . 1.000 . .
    C C15 0.41689(17) 0.6716(4) 0.55438(14) 0.0623(10) Uani d . 1.000 . .
    C C16 0.39868(11) 0.8636(2) 0.78994(10) 0.0355(6) Uani d . 1.000 . .
    C C17 0.34257(12) 0.8207(3) 0.75127(12) 0.0479(8) Uani d . 1.000 . .
    C C18 0.27772(14) 0.8762(4) 0.76125(15) 0.0654(10) Uani d . 1.000 . .
    C C19 0.26799(16) 0.9772(4) 0.81090(16) 0.0682(11) Uani d . 1.000 . .
    C C20 0.32242(17) 1.0251(3) 0.84917(14) 0.0609(10) Uani d . 1.000 . .
    C C21 0.38832(13) 0.9711(3) 0.83864(11) 0.0438(7) Uani d . 1.000 . .
    N N1' 0.15357(8) 0.3463(2) 0.49752(8) 0.0362(5) Uani d . 1.000 . .
    C C1' 0.33538(12) 0.2426(3) 0.53659(12) 0.0468(8) Uani d . 1.000 . .
    C C2' 0.32463(16) 0.1296(4) 0.58950(16) 0.0689(11) Uani d . 1.000 . .
    C C3' 0.26161(16) 0.0409(4) 0.57678(18) 0.0716(11) Uani d . 1.000 . .
    C C4' 0.19809(13) 0.1389(3) 0.56772(12) 0.0491(8) Uani d . 1.000 . .
    C C5' 0.21077(11) 0.2651(2) 0.52069(10) 0.0360(6) Uani d . 1.000 . .
    C C6' 0.27448(10) 0.3044(2) 0.50276(10) 0.0361(6) Uani d . 1.000 . .
    C C7' 0.28481(10) 0.4197(2) 0.45054(10) 0.0365(6) Uani d . 1.000 . .
    C C8' 0.22693(10) 0.5304(2) 0.45338(10) 0.0352(6) Uani d . 1.000 . .
    C C9' 0.16270(10) 0.4853(2) 0.46978(10) 0.0336(6) Uani d . 1.000 . .
    C C10' 0.10140(11) 0.5844(3) 0.46075(11) 0.0442(7) Uani d . 1.000 . .
    C C11' 0.11568(13) 0.7190(3) 0.41893(14) 0.0550(9) Uani d . 1.000 . .
    C C12' 0.18185(14) 0.7926(3) 0.43997(15) 0.0580(9) Uani d . 1.000 . .
    C C13' 0.24005(12) 0.6846(3) 0.43923(11) 0.0428(7) Uani d . 1.000 . .
    C C14' 0.08462(11) 0.2878(3) 0.50771(11) 0.0412(7) Uani d . 1.000 . .
    C C15' 0.06362(11) 0.1735(2) 0.45782(11) 0.0382(6) Uani d . 1.000 . .
    C C16' 0.28966(11) 0.3533(3) 0.38153(11) 0.0422(7) Uani d . 1.000 . .
    C C17' 0.24941(14) 0.2339(4) 0.36209(13) 0.0594(9) Uani d . 1.000 . .
    C C18' 0.25191(18) 0.1744(5) 0.29965(15) 0.0773(13) Uani d . 1.000 . .
    C C19' 0.29600(19) 0.2327(5) 0.25536(15) 0.0817(13) Uani d . 1.000 . .
    C C20' 0.33619(17) 0.3501(4) 0.27253(14) 0.0710(13) Uani d . 1.000 . .
    C C21' 0.33296(13) 0.4147(3) 0.33476(13) 0.0538(9) Uani d . 1.000 . .
    H H2A 0.59640 1.18720 0.71090 0.0880 Uiso c RU 1.000 . .
    H H2B 0.63720 1.03910 0.69970 0.0880 Uiso c RU 1.000 . .
    H H3A 0.58940 1.11560 0.60120 0.0980 Uiso c RU 1.000 . .
    H H3B 0.51620 1.12200 0.63150 0.0980 Uiso c RU 1.000 . .
    H H4 0.3763(10) 0.686(4) 0.4766(17) 0.0850 Uiso d DU 1.000 . .
    H H4A 0.59110 0.86180 0.60400 0.0790 Uiso c RU 1.000 . .
    H H4B 0.51870 0.90450 0.57390 0.0790 Uiso c RU 1.000 . .
    H H5 0.4779(12) 1.025(4) 0.8603(16) 0.0850 Uiso d DU 1.000 . .
    H H7 0.49510 0.80370 0.82280 0.0400 Uiso c RU 1.000 . .
    H H10A 0.50170 0.37770 0.67120 0.0570 Uiso c RU 1.000 . .
    H H10B 0.42820 0.41860 0.64330 0.0570 Uiso c RU 1.000 . .
    H H11A 0.37810 0.35810 0.73850 0.0630 Uiso c RU 1.000 . .
    H H11B 0.42990 0.22800 0.72610 0.0630 Uiso c RU 1.000 . .
    H H12A 0.50780 0.32580 0.80130 0.0640 Uiso c RU 1.000 . .
    H H12B 0.43700 0.30960 0.83560 0.0640 Uiso c RU 1.000 . .
    H H14A 0.49240 0.52570 0.58030 0.0640 Uiso c RU 1.000 . .
    H H14B 0.52100 0.68150 0.55880 0.0640 Uiso c RU 1.000 . .
    H H17 0.34880 0.75250 0.71760 0.0570 Uiso c RU 1.000 . .
    H H18 0.24080 0.84560 0.73460 0.0780 Uiso c RU 1.000 . .
    H H19 0.22410 1.01310 0.81850 0.0820 Uiso c RU 1.000 . .
    H H20 0.31550 1.09410 0.88240 0.0730 Uiso c RU 1.000 . .
    H H2'1 0.36400 0.06330 0.59220 0.0830 Uiso c RU 1.000 . .
    H H2'2 0.32130 0.18000 0.63150 0.0830 Uiso c RU 1.000 . .
    H H3'1 0.25500 -0.02650 0.61330 0.0860 Uiso c RU 1.000 . .
    H H4' -0.013(2) 0.088(4) 0.4291(15) 0.1160 Uiso d DU 1.000 . .
    H H3'2 0.26720 -0.01870 0.53750 0.0860 Uiso c RU 1.000 . .
    H H5' 0.353(2) 0.590(4) 0.3751(18) 0.1160 Uiso d DU 1.000 . .
    H H4'1 0.16000 0.07900 0.55100 0.0590 Uiso c RU 1.000 . .
    H H4'2 0.18560 0.17920 0.61000 0.0590 Uiso c RU 1.000 . .
    H H7' 0.32790 0.47230 0.46090 0.0440 Uiso c RU 1.000 . .
    H H10C 0.08660 0.61730 0.50350 0.0530 Uiso c RU 1.000 . .
    H H10D 0.06410 0.52780 0.44040 0.0530 Uiso c RU 1.000 . .
    H H11C 0.11810 0.68890 0.37330 0.0660 Uiso c RU 1.000 . .
    H H11D 0.07830 0.78970 0.42240 0.0660 Uiso c RU 1.000 . .
    H H12C 0.19110 0.87480 0.41060 0.0700 Uiso c RU 1.000 . .
    H H12D 0.17770 0.83260 0.48400 0.0700 Uiso c RU 1.000 . .
    H H14C 0.05200 0.36940 0.50590 0.0490 Uiso c RU 1.000 . .
    H H14D 0.08310 0.24390 0.55120 0.0490 Uiso c RU 1.000 . .
    H H17' 0.21970 0.19230 0.39200 0.0710 Uiso c RU 1.000 . .
    H H18' 0.22370 0.09470 0.28780 0.0930 Uiso c RU 1.000 . .
    H H19' 0.29840 0.19180 0.21350 0.0980 Uiso c RU 1.000 . .
    H H20' 0.36650 0.38840 0.24230 0.0850 Uiso c RU 1.000 . .
loop_
    _atom_site_aniso_label
    _atom_site_aniso_U_11
    _atom_site_aniso_U_22
    _atom_site_aniso_U_33
    _atom_site_aniso_U_12
    _atom_site_aniso_U_13
    _atom_site_aniso_U_23
    O1 0.0625(12) 0.0388(10) 0.0849(14) -0.0124(9) -0.0024(10) -0.0031(10)
    O2 0.0532(9) 0.0330(8) 0.0441(8) 0.0069(7) 0.0067(7) 0.0040(7)
    O3 0.0716(16) 0.201(4) 0.0788(16) 0.0340(19) -0.0036(13) -0.010(2)
    O4 0.0745(15) 0.130(2) 0.0619(13) -0.0260(16) -0.0121(11) 0.0250(14)
    O5 0.0814(13) 0.0385(9) 0.0495(10) -0.0029(10) 0.0027(9) -0.0070(8)
    N1 0.0530(11) 0.0409(11) 0.0402(10) 0.0023(9) 0.0120(8) 0.0023(8)
    C1 0.0378(12) 0.0308(12) 0.0806(18) 0.0008(10) 0.0074(11) 0.0099(12)
    O1' 0.0364(9) 0.0949(17) 0.0712(12) 0.0032(10) 0.0009(8) 0.0210(11)
    C2 0.0665(19) 0.0437(16) 0.111(3) -0.0115(14) 0.0289(18) 0.0119(16)
    O2' 0.0464(10) 0.0474(11) 0.0862(13) -0.0130(8) -0.0034(9) 0.0174(10)
    C3 0.102(3) 0.0479(17) 0.097(3) -0.0075(17) 0.048(2) 0.0218(17)
    O3' 0.0486(10) 0.0677(13) 0.0806(13) -0.0091(9) 0.0210(9) -0.0326(11)
    C4 0.0743(19) 0.0516(17) 0.0743(18) 0.0038(15) 0.0354(15) 0.0169(14)
    O4' 0.0376(8) 0.0464(10) 0.0579(10) -0.0082(7) 0.0069(7) -0.0111(8)
    C5 0.0420(12) 0.0351(12) 0.0575(14) 0.0033(10) 0.0141(10) 0.0122(10)
    O5' 0.0692(13) 0.0725(16) 0.0921(16) -0.0095(12) 0.0374(11) 0.0162(12)
    C6 0.0364(11) 0.0285(10) 0.0558(13) 0.0020(9) 0.0093(9) 0.0064(9)
    C7 0.0352(10) 0.0258(10) 0.0398(10) -0.0001(8) 0.0031(8) 0.0020(8)
    C8 0.0320(10) 0.0264(10) 0.0441(11) 0.0012(8) 0.0062(8) 0.0020(8)
    C9 0.0349(10) 0.0320(11) 0.0430(11) 0.0026(9) 0.0055(8) 0.0022(9)
    C10 0.0545(14) 0.0370(12) 0.0507(13) 0.0011(11) 0.0063(10) -0.0064(10)
    C11 0.0601(15) 0.0346(13) 0.0624(15) -0.0088(11) 0.0025(12) -0.0014(11)
    C12 0.0791(18) 0.0262(11) 0.0546(14) -0.0015(12) 0.0040(12) 0.0034(10)
    C13 0.0316(10) 0.0284(10) 0.0482(12) 0.0025(8) 0.0054(8) 0.0035(9)
    C14 0.0625(16) 0.0557(16) 0.0435(13) 0.0037(13) 0.0095(11) 0.0027(11)
    C15 0.0685(19) 0.070(2) 0.0484(15) -0.0049(16) 0.0012(13) 0.0032(13)
    C16 0.0408(11) 0.0287(10) 0.0375(10) 0.0056(9) 0.0088(8) 0.0046(8)
    C17 0.0428(12) 0.0545(15) 0.0466(12) 0.0086(11) 0.0054(10) -0.0047(11)
    C18 0.0434(14) 0.086(2) 0.0669(17) 0.0169(15) 0.0031(12) 0.0012(16)
    C19 0.0555(17) 0.072(2) 0.078(2) 0.0292(16) 0.0182(15) 0.0098(16)
    C20 0.082(2) 0.0421(14) 0.0599(16) 0.0219(14) 0.0268(14) 0.0026(12)
    C21 0.0616(14) 0.0294(11) 0.0409(11) 0.0049(10) 0.0095(10) 0.0052(9)
    N1' 0.0292(8) 0.0374(10) 0.0422(9) -0.0049(7) 0.0069(7) -0.0046(7)
    C1' 0.0410(12) 0.0535(15) 0.0459(12) 0.0038(11) 0.0018(9) 0.0020(11)
    C2' 0.0591(17) 0.075(2) 0.0720(19) 0.0043(16) -0.0084(14) 0.0261(16)
    C3' 0.0713(19) 0.0569(18) 0.086(2) -0.0039(15) -0.0069(16) 0.0285(16)
    C4' 0.0536(14) 0.0469(14) 0.0470(13) -0.0098(12) 0.0071(10) 0.0056(11)
    C5' 0.0376(11) 0.0336(11) 0.0369(10) -0.0030(9) 0.0050(8) -0.0028(8)
    C6' 0.0345(10) 0.0365(11) 0.0375(10) 0.0010(9) 0.0046(8) -0.0014(8)
    C7' 0.0286(9) 0.0361(11) 0.0449(11) -0.0009(9) 0.0040(8) 0.0021(9)
    C8' 0.0315(10) 0.0346(11) 0.0395(10) -0.0018(8) 0.0023(8) -0.0017(8)
    C9' 0.0326(10) 0.0350(11) 0.0334(10) -0.0015(8) 0.0025(7) -0.0066(8)
    C10' 0.0339(11) 0.0530(14) 0.0458(12) 0.0058(10) 0.0029(9) -0.0017(10)
    C11' 0.0497(14) 0.0535(16) 0.0618(15) 0.0157(12) 0.0008(11) 0.0033(12)
    C12' 0.0601(16) 0.0362(13) 0.0775(18) 0.0065(12) -0.0011(13) -0.0008(12)
    C13' 0.0394(12) 0.0369(12) 0.0519(13) -0.0039(10) -0.0029(9) 0.0011(10)
    C14' 0.0305(10) 0.0420(12) 0.0517(12) -0.0055(9) 0.0109(9) -0.0070(10)
    C15' 0.0343(10) 0.0329(11) 0.0478(12) -0.0022(9) 0.0065(9) -0.0018(9)
    C16' 0.0328(10) 0.0492(14) 0.0452(12) 0.0106(10) 0.0112(9) 0.0049(10)
    C17' 0.0534(15) 0.0712(19) 0.0543(15) -0.0054(14) 0.0167(12) -0.0141(13)
    C18' 0.074(2) 0.098(3) 0.0604(17) -0.0054(19) 0.0126(15) -0.0292(17)
    C19' 0.087(2) 0.108(3) 0.0509(17) 0.018(2) 0.0158(16) -0.0081(18)
    C20' 0.0696(19) 0.093(3) 0.0521(16) 0.0293(19) 0.0298(14) 0.0192(16)
    C21' 0.0456(13) 0.0590(17) 0.0575(15) 0.0118(12) 0.0157(11) 0.0162(12)
_geom_special_details
;
Bond distances, angles <i>etc</i>. have been calculated using the rounded
fractional coordinates. All su's are estimated from the variances of the
(full) variance-covariance matrix. The cell e.s.d.'s are taken into account in
the estimation of distances, angles and torsion angles
;
loop_
    _geom_bond_atom_site_label_1
    _geom_bond_atom_site_label_2
    _geom_bond_site_symmetry_1
    _geom_bond_site_symmetry_2
    _geom_bond_distance
    _geom_bond_publ_flag
    O1 C1 . . 1.225(4) no
    O2 C13 . . 1.237(3) no
    O3 C15 . . 1.188(4) no
    O4 C15 . . 1.314(4) no
    O5 C21 . . 1.357(3) no
    N1 C5 . . 1.394(3) no
    N1 C9 . . 1.384(3) no
    N1 C14 . . 1.460(3) no
    O4 H4 . . 0.88(2) no
    O5 H5 . . 0.83(3) no
    C1 C6 . . 1.461(3) no
    C1 C2 . . 1.505(4) no
    O1' C1' . . 1.221(3) no
    C2 C3 . . 1.481(5) no
    O2' C13' . . 1.246(3) no
    C3 C4 . . 1.515(5) no
    O3' C15' . . 1.193(3) no
    C4 C5 . . 1.520(4) no
    O4' C15' . . 1.319(3) no
    C5 C6 . . 1.346(3) no
    O5' C21' . . 1.357(4) no
    C6 C7 . . 1.507(3) no
    C7 C16 . . 1.526(3) no
    C7 C8 . . 1.508(3) no
    C8 C9 . . 1.351(3) no
    C8 C13 . . 1.445(3) no
    C9 C10 . . 1.505(3) no
    C10 C11 . . 1.507(4) no
    C11 C12 . . 1.496(4) no
    C12 C13 . . 1.501(3) no
    C14 C15 . . 1.481(4) no
    C16 C17 . . 1.383(3) no
    C16 C21 . . 1.402(3) no
    C17 C18 . . 1.378(4) no
    C18 C19 . . 1.374(5) no
    C19 C20 . . 1.367(4) no
    C20 C21 . . 1.394(4) no
    N1' C5' . . 1.402(3) no
    N1' C9' . . 1.383(3) no
    N1' C14' . . 1.462(3) no
    C2 H2A . . 0.9700 no
    C2 H2B . . 0.9700 no
    C3 H3A . . 0.9700 no
    C3 H3B . . 0.9700 no
    C4 H4A . . 0.9700 no
    C4 H4B . . 0.9700 no
    O4' H4' . . 0.84(3) no
    O5' H5' . . 0.85(4) no
    C7 H7 . . 0.9800 no
    C10 H10B . . 0.9700 no
    C10 H10A . . 0.9700 no
    C11 H11A . . 0.9700 no
    C11 H11B . . 0.9700 no
    C12 H12A . . 0.9700 no
    C12 H12B . . 0.9700 no
    C14 H14A . . 0.9700 no
    C14 H14B . . 0.9700 no
    C17 H17 . . 0.9300 no
    C18 H18 . . 0.9300 no
    C19 H19 . . 0.9300 no
    C20 H20 . . 0.9300 no
    C1' C6' . . 1.463(3) no
    C1' C2' . . 1.498(4) no
    C2' C3' . . 1.480(5) no
    C3' C4' . . 1.525(4) no
    C4' C5' . . 1.508(3) no
    C5' C6' . . 1.350(3) no
    C6' C7' . . 1.501(3) no
    C7' C16' . . 1.531(3) no
    C7' C8' . . 1.505(3) no
    C8' C13' . . 1.438(3) no
    C8' C9' . . 1.365(3) no
    C9' C10' . . 1.496(3) no
    C10' C11' . . 1.508(4) no
    C11' C12' . . 1.500(4) no
    C12' C13' . . 1.492(4) no
    C14' C15' . . 1.492(3) no
    C16' C21' . . 1.402(3) no
    C16' C17' . . 1.379(4) no
    C17' C18' . . 1.380(4) no
    C18' C19' . . 1.366(5) no
    C19' C20' . . 1.353(5) no
    C20' C21' . . 1.395(4) no
    C2' H2'1 . . 0.9700 no
    C2' H2'2 . . 0.9700 no
    C3' H3'1 . . 0.9700 no
    C3' H3'2 . . 0.9700 no
    C4' H4'1 . . 0.9700 no
    C4' H4'2 . . 0.9700 no
    C7' H7' . . 0.9800 no
    C10' H10C . . 0.9700 no
    C10' H10D . . 0.9700 no
    C11' H11C . . 0.9700 no
    C11' H11D . . 0.9700 no
    C12' H12C . . 0.9700 no
    C12' H12D . . 0.9700 no
    C14' H14C . . 0.9700 no
    C14' H14D . . 0.9700 no
    C17' H17' . . 0.9300 no
    C18' H18' . . 0.9300 no
    C19' H19' . . 0.9300 no
    C20' H20' . . 0.9300 no
loop_
    _geom_angle_atom_site_label_1
    _geom_angle_atom_site_label_2
    _geom_angle_atom_site_label_3
    _geom_angle_site_symmetry_1
    _geom_angle_site_symmetry_2
    _geom_angle_site_symmetry_3
    _geom_angle
    _geom_angle_publ_flag
    C5 N1 C9 . . . 120.01(18) no
    C5 N1 C14 . . . 119.74(19) no
    C9 N1 C14 . . . 120.22(18) no
    C15 O4 H4 . . . 105(2) no
    C21 O5 H5 . . . 114(2) no
    C2 C1 C6 . . . 118.0(3) no
    O1 C1 C2 . . . 120.9(3) no
    O1 C1 C6 . . . 121.2(2) no
    C1 C2 C3 . . . 111.3(3) no
    C2 C3 C4 . . . 112.0(3) no
    C3 C4 C5 . . . 111.7(3) no
    N1 C5 C4 . . . 116.9(2) no
    N1 C5 C6 . . . 121.0(2) no
    C4 C5 C6 . . . 122.0(2) no
    C1 C6 C5 . . . 120.8(2) no
    C5 C6 C7 . . . 121.33(19) no
    C1 C6 C7 . . . 117.7(2) no
    C8 C7 C16 . . . 112.57(16) no
    C6 C7 C16 . . . 112.41(16) no
    C6 C7 C8 . . . 108.79(16) no
    C7 C8 C9 . . . 122.10(17) no
    C7 C8 C13 . . . 117.66(17) no
    C9 C8 C13 . . . 120.13(17) no
    N1 C9 C8 . . . 120.19(17) no
    C8 C9 C10 . . . 122.45(18) no
    N1 C9 C10 . . . 117.31(18) no
    C9 C10 C11 . . . 112.7(2) no
    C10 C11 C12 . . . 111.8(2) no
    C11 C12 C13 . . . 111.0(2) no
    O2 C13 C12 . . . 120.08(19) no
    O2 C13 C8 . . . 120.85(17) no
    C8 C13 C12 . . . 118.99(19) no
    N1 C14 C15 . . . 108.9(2) no
    O3 C15 C14 . . . 126.0(3) no
    O4 C15 C14 . . . 110.4(3) no
    O3 C15 O4 . . . 123.5(3) no
    C17 C16 C21 . . . 117.8(2) no
    C7 C16 C17 . . . 121.36(18) no
    C7 C16 C21 . . . 120.82(19) no
    C16 C17 C18 . . . 121.9(2) no
    C17 C18 C19 . . . 119.5(3) no
    C18 C19 C20 . . . 120.4(3) no
    C19 C20 C21 . . . 120.4(3) no
    C16 C21 C20 . . . 120.0(2) no
    O5 C21 C16 . . . 122.4(2) no
    O5 C21 C20 . . . 117.6(2) no
    C5' N1' C9' . . . 119.76(16) no
    C5' N1' C14' . . . 119.33(18) no
    C9' N1' C14' . . . 120.74(17) no
    C3 C2 H2B . . . 109.00 no
    H2A C2 H2B . . . 108.00 no
    C1 C2 H2A . . . 109.00 no
    C1 C2 H2B . . . 109.00 no
    C3 C2 H2A . . . 109.00 no
    C2 C3 H3A . . . 109.00 no
    C2 C3 H3B . . . 109.00 no
    C4 C3 H3A . . . 109.00 no
    C4 C3 H3B . . . 109.00 no
    H3A C3 H3B . . . 108.00 no
    C3 C4 H4B . . . 109.00 no
    H4A C4 H4B . . . 108.00 no
    C5 C4 H4A . . . 109.00 no
    C5 C4 H4B . . . 109.00 no
    C3 C4 H4A . . . 109.00 no
    C15' O4' H4' . . . 107(3) no
    C21' O5' H5' . . . 108(3) no
    C8 C7 H7 . . . 108.00 no
    C16 C7 H7 . . . 108.00 no
    C6 C7 H7 . . . 108.00 no
    C9 C10 H10B . . . 109.00 no
    C9 C10 H10A . . . 109.00 no
    H10A C10 H10B . . . 108.00 no
    C11 C10 H10A . . . 109.00 no
    C11 C10 H10B . . . 109.00 no
    C10 C11 H11A . . . 109.00 no
    H11A C11 H11B . . . 108.00 no
    C12 C11 H11B . . . 109.00 no
    C10 C11 H11B . . . 109.00 no
    C12 C11 H11A . . . 109.00 no
    C13 C12 H12A . . . 109.00 no
    C11 C12 H12B . . . 109.00 no
    C11 C12 H12A . . . 109.00 no
    C13 C12 H12B . . . 109.00 no
    H12A C12 H12B . . . 108.00 no
    C15 C14 H14A . . . 110.00 no
    C15 C14 H14B . . . 110.00 no
    N1 C14 H14B . . . 110.00 no
    N1 C14 H14A . . . 110.00 no
    H14A C14 H14B . . . 108.00 no
    C16 C17 H17 . . . 119.00 no
    C18 C17 H17 . . . 119.00 no
    C19 C18 H18 . . . 120.00 no
    C17 C18 H18 . . . 120.00 no
    C20 C19 H19 . . . 120.00 no
    C18 C19 H19 . . . 120.00 no
    C19 C20 H20 . . . 120.00 no
    C21 C20 H20 . . . 120.00 no
    C2' C1' C6' . . . 117.8(2) no
    O1' C1' C2' . . . 121.1(2) no
    O1' C1' C6' . . . 121.0(2) no
    C1' C2' C3' . . . 111.8(3) no
    C2' C3' C4' . . . 112.1(3) no
    C3' C4' C5' . . . 111.3(2) no
    N1' C5' C4' . . . 117.47(19) no
    N1' C5' C6' . . . 120.06(17) no
    C4' C5' C6' . . . 122.42(19) no
    C1' C6' C5' . . . 120.84(19) no
    C5' C6' C7' . . . 120.94(18) no
    C1' C6' C7' . . . 118.12(18) no
    C8' C7' C16' . . . 110.98(17) no
    C6' C7' C16' . . . 113.18(17) no
    C6' C7' C8' . . . 108.23(16) no
    C7' C8' C9' . . . 120.39(16) no
    C7' C8' C13' . . . 119.37(18) no
    C9' C8' C13' . . . 120.24(18) no
    N1' C9' C8' . . . 119.77(17) no
    C8' C9' C10' . . . 121.81(18) no
    N1' C9' C10' . . . 118.38(18) no
    C9' C10' C11' . . . 112.74(18) no
    C10' C11' C12' . . . 111.3(2) no
    C11' C12' C13' . . . 111.0(2) no
    O2' C13' C12' . . . 119.7(2) no
    O2' C13' C8' . . . 121.3(2) no
    C8' C13' C12' . . . 119.0(2) no
    N1' C14' C15' . . . 112.69(18) no
    O3' C15' C14' . . . 125.0(2) no
    O4' C15' C14' . . . 110.75(18) no
    O3' C15' O4' . . . 124.2(2) no
    C17' C16' C21' . . . 117.3(2) no
    C7' C16' C17' . . . 121.1(2) no
    C7' C16' C21' . . . 121.6(2) no
    C16' C17' C18' . . . 122.0(3) no
    C17' C18' C19' . . . 119.9(4) no
    C18' C19' C20' . . . 119.9(3) no
    C19' C20' C21' . . . 121.2(3) no
    C16' C21' C20' . . . 119.7(3) no
    O5' C21' C16' . . . 122.5(2) no
    O5' C21' C20' . . . 117.8(3) no
    C1' C2' H2'1 . . . 109.00 no
    C1' C2' H2'2 . . . 109.00 no
    C3' C2' H2'1 . . . 109.00 no
    C3' C2' H2'2 . . . 109.00 no
    H2'1 C2' H2'2 . . . 108.00 no
    C2' C3' H3'1 . . . 109.00 no
    C2' C3' H3'2 . . . 109.00 no
    C4' C3' H3'1 . . . 109.00 no
    C4' C3' H3'2 . . . 109.00 no
    H3'1 C3' H3'2 . . . 108.00 no
    C3' C4' H4'1 . . . 109.00 no
    C3' C4' H4'2 . . . 109.00 no
    C5' C4' H4'1 . . . 109.00 no
    C5' C4' H4'2 . . . 109.00 no
    H4'1 C4' H4'2 . . . 108.00 no
    C6' C7' H7' . . . 108.00 no
    C8' C7' H7' . . . 108.00 no
    C16' C7' H7' . . . 108.00 no
    C9' C10' H10C . . . 109.00 no
    C9' C10' H10D . . . 109.00 no
    C11' C10' H10C . . . 109.00 no
    C11' C10' H10D . . . 109.00 no
    H10C C10' H10D . . . 108.00 no
    C10' C11' H11C . . . 109.00 no
    C10' C11' H11D . . . 109.00 no
    C12' C11' H11C . . . 109.00 no
    C12' C11' H11D . . . 109.00 no
    H11C C11' H11D . . . 108.00 no
    C11' C12' H12C . . . 109.00 no
    C11' C12' H12D . . . 109.00 no
    C13' C12' H12C . . . 110.00 no
    C13' C12' H12D . . . 109.00 no
    H12C C12' H12D . . . 108.00 no
    N1' C14' H14C . . . 109.00 no
    N1' C14' H14D . . . 109.00 no
    C15' C14' H14C . . . 109.00 no
    C15' C14' H14D . . . 109.00 no
    H14C C14' H14D . . . 108.00 no
    C16' C17' H17' . . . 119.00 no
    C18' C17' H17' . . . 119.00 no
    C17' C18' H18' . . . 120.00 no
    C19' C18' H18' . . . 120.00 no
    C18' C19' H19' . . . 120.00 no
    C20' C19' H19' . . . 120.00 no
    C19' C20' H20' . . . 119.00 no
    C21' C20' H20' . . . 119.00 no
loop_
    _geom_torsion_atom_site_label_1
    _geom_torsion_atom_site_label_2
    _geom_torsion_atom_site_label_3
    _geom_torsion_atom_site_label_4
    _geom_torsion_site_symmetry_1
    _geom_torsion_site_symmetry_2
    _geom_torsion_site_symmetry_3
    _geom_torsion_site_symmetry_4
    _geom_torsion
    _geom_torsion_publ_flag
    C5 N1 C9 C8 . . . . 9.8(3) no
    C14 N1 C9 C8 . . . . -172.4(2) no
    C5 N1 C14 C15 . . . . -90.8(3) no
    C9 N1 C14 C15 . . . . 91.4(3) no
    C14 N1 C5 C4 . . . . -11.2(3) no
    C9 N1 C5 C6 . . . . -9.8(3) no
    C14 N1 C5 C6 . . . . 172.4(2) no
    C9 N1 C5 C4 . . . . 166.6(2) no
    C5 N1 C9 C10 . . . . -167.6(2) no
    C14 N1 C9 C10 . . . . 10.2(3) no
    C6 C1 C2 C3 . . . . 31.3(4) no
    O1 C1 C2 C3 . . . . -150.7(3) no
    C2 C1 C6 C5 . . . . 2.3(3) no
    C2 C1 C6 C7 . . . . 177.9(2) no
    O1 C1 C6 C5 . . . . -175.7(2) no
    O1 C1 C6 C7 . . . . -0.1(3) no
    C1 C2 C3 C4 . . . . -56.1(4) no
    C2 C3 C4 C5 . . . . 47.8(4) no
    C3 C4 C5 N1 . . . . 169.3(2) no
    C3 C4 C5 C6 . . . . -14.3(4) no
    N1 C5 C6 C1 . . . . 165.4(2) no
    C4 C5 C6 C1 . . . . -10.9(4) no
    N1 C5 C6 C7 . . . . -10.0(3) no
    C4 C5 C6 C7 . . . . 173.7(2) no
    C5 C6 C7 C16 . . . . -99.3(2) no
    C5 C6 C7 C8 . . . . 26.1(3) no
    C1 C6 C7 C8 . . . . -149.37(19) no
    C1 C6 C7 C16 . . . . 85.3(2) no
    C6 C7 C8 C9 . . . . -26.3(3) no
    C8 C7 C16 C17 . . . . -36.3(3) no
    C8 C7 C16 C21 . . . . 142.7(2) no
    C6 C7 C8 C13 . . . . 149.89(18) no
    C16 C7 C8 C9 . . . . 99.0(2) no
    C6 C7 C16 C21 . . . . -94.1(2) no
    C6 C7 C16 C17 . . . . 87.0(2) no
    C16 C7 C8 C13 . . . . -84.8(2) no
    C7 C8 C9 N1 . . . . 10.0(3) no
    C9 C8 C13 O2 . . . . 175.8(2) no
    C7 C8 C13 C12 . . . . -177.3(2) no
    C13 C8 C9 N1 . . . . -166.08(19) no
    C9 C8 C13 C12 . . . . -1.0(3) no
    C7 C8 C9 C10 . . . . -172.69(19) no
    C7 C8 C13 O2 . . . . -0.5(3) no
    C13 C8 C9 C10 . . . . 11.2(3) no
    C8 C9 C10 C11 . . . . 12.6(3) no
    N1 C9 C10 C11 . . . . -170.1(2) no
    C9 C10 C11 C12 . . . . -45.5(3) no
    C10 C11 C12 C13 . . . . 54.6(3) no
    C11 C12 C13 C8 . . . . -32.0(3) no
    C11 C12 C13 O2 . . . . 151.2(2) no
    N1 C14 C15 O3 . . . . -26.1(5) no
    N1 C14 C15 O4 . . . . 157.7(3) no
    C7 C16 C17 C18 . . . . 176.5(2) no
    C21 C16 C17 C18 . . . . -2.5(4) no
    C7 C16 C21 O5 . . . . 2.4(3) no
    C7 C16 C21 C20 . . . . -175.6(2) no
    C17 C16 C21 O5 . . . . -178.6(2) no
    C17 C16 C21 C20 . . . . 3.5(3) no
    C16 C17 C18 C19 . . . . 0.0(5) no
    C17 C18 C19 C20 . . . . 1.5(5) no
    C18 C19 C20 C21 . . . . -0.6(5) no
    C19 C20 C21 O5 . . . . 179.9(3) no
    C19 C20 C21 C16 . . . . -2.0(4) no
    C5' N1' C9' C8' . . . . 12.7(3) no
    C14' N1' C9' C8' . . . . -172.10(19) no
    C5' N1' C14' C15' . . . . -81.6(2) no
    C9' N1' C14' C15' . . . . 103.3(2) no
    C14' N1' C5' C4' . . . . -13.1(3) no
    C9' N1' C5' C6' . . . . -15.4(3) no
    C14' N1' C5' C6' . . . . 169.37(19) no
    C9' N1' C5' C4' . . . . 162.15(19) no
    C5' N1' C9' C10' . . . . -165.21(18) no
    C14' N1' C9' C10' . . . . 10.0(3) no
    C6' C1' C2' C3' . . . . 30.4(4) no
    O1' C1' C2' C3' . . . . -152.9(3) no
    C2' C1' C6' C5' . . . . 2.7(3) no
    C2' C1' C6' C7' . . . . 178.9(2) no
    O1' C1' C6' C5' . . . . -174.0(2) no
    O1' C1' C6' C7' . . . . 2.2(3) no
    C1' C2' C3' C4' . . . . -55.5(4) no
    C2' C3' C4' C5' . . . . 47.8(3) no
    C3' C4' C5' N1' . . . . 167.6(2) no
    C3' C4' C5' C6' . . . . -14.9(3) no
    N1' C5' C6' C1' . . . . 167.06(19) no
    C4' C5' C6' C1' . . . . -10.4(3) no
    N1' C5' C6' C7' . . . . -9.1(3) no
    C4' C5' C6' C7' . . . . 173.51(19) no
    C5' C6' C7' C16' . . . . -91.8(2) no
    C5' C6' C7' C8' . . . . 31.6(2) no
    C1' C6' C7' C8' . . . . -144.58(19) no
    C1' C6' C7' C16' . . . . 92.0(2) no
    C6' C7' C8' C9' . . . . -34.2(3) no
    C8' C7' C16' C17' . . . . -84.2(3) no
    C8' C7' C16' C21' . . . . 93.2(2) no
    C6' C7' C8' C13' . . . . 145.26(19) no
    C16' C7' C8' C9' . . . . 90.6(2) no
    C6' C7' C16' C21' . . . . -144.9(2) no
    C6' C7' C16' C17' . . . . 37.7(3) no
    C16' C7' C8' C13' . . . . -90.0(2) no
    C7' C8' C9' N1' . . . . 14.1(3) no
    C9' C8' C13' O2' . . . . 177.3(2) no
    C7' C8' C13' C12' . . . . 178.0(2) no
    C13' C8' C9' N1' . . . . -165.37(19) no
    C9' C8' C13' C12' . . . . -2.6(3) no
    C7' C8' C9' C10' . . . . -168.08(19) no
    C7' C8' C13' O2' . . . . -2.2(3) no
    C13' C8' C9' C10' . . . . 12.5(3) no
    C8' C9' C10' C11' . . . . 12.9(3) no
    N1' C9' C10' C11' . . . . -169.3(2) no
    C9' C10' C11' C12' . . . . -46.7(3) no
    C10' C11' C12' C13' . . . . 55.5(3) no
    C11' C12' C13' C8' . . . . -31.6(3) no
    C11' C12' C13' O2' . . . . 148.6(2) no
    N1' C14' C15' O3' . . . . 12.6(3) no
    N1' C14' C15' O4' . . . . -168.95(18) no
    C7' C16' C17' C18' . . . . 178.6(3) no
    C21' C16' C17' C18' . . . . 1.1(4) no
    C7' C16' C21' O5' . . . . 0.1(4) no
    C7' C16' C21' C20' . . . . 179.6(2) no
    C17' C16' C21' O5' . . . . 177.6(3) no
    C17' C16' C21' C20' . . . . -2.9(4) no
    C16' C17' C18' C19' . . . . 1.0(5) no
    C17' C18' C19' C20' . . . . -1.1(6) no
    C18' C19' C20' C21' . . . . -0.8(6) no
    C19' C20' C21' O5' . . . . -177.6(3) no
    C19' C20' C21' C16' . . . . 2.9(5) no
loop_
    _geom_hbond_atom_site_label_D
    _geom_hbond_atom_site_label_H
    _geom_hbond_atom_site_label_A
    _geom_hbond_site_symmetry_A
    _geom_hbond_distance_DH
    _geom_hbond_distance_HA
    _geom_hbond_distance_DA
    _geom_hbond_angle_DHA
    _geom_hbond_publ_flag
    O4 H4 O2' . 0.88(2) 1.84(3) 2.683(3) 162(3) yes
    O4' H4' O2 4_454 0.84(3) 1.85(3) 2.673(2) 165(3) yes
    O5 H5 O1 . 0.83(3) 1.80(3) 2.616(3) 168(3) yes
    O5' H5' O2' . 0.85(4) 1.96(4) 2.797(3) 171(4) yes
    C10 H10A O5' 3_666 0.97 2.60 3.380(3) 138 yes
    C14 H14B O1' 3_666 0.97 2.43 3.347(3) 158 yes
    C14' H14D O2 2_546 0.97 2.36 3.241(3) 151 yes
    C17' H17' O3' . 0.93 2.49 3.326(3) 149 yes
_iucr_refine_instructions_details
;
TITL OS-15 in P2(1)/n
CELL  0.71073  19.4735   8.9773  20.3414   90.000   91.619   90.000
ZERR     8.00   0.0007   0.0004   0.0008    0.000    0.003    0.000
LATT   1
SYMM  1/2 - X, 1/2 + Y, 1/2 - Z
SFAC  C    H    O    N
UNIT  168 168 40 8
MERG   2
DFIX  0.82 0.02 O4 H4 O5 H5 O4' H4' O5' H5'
EQIV $1 -x+1, -y+1, -z+1
HTAB C10 O5'_$1
EQIV $2 x, y-1, z
HTAB C12 O1_$2
HTAB C14 O1'_$1
HTAB O4 O2'
HTAB O5 O1
EQIV $3 -x+1/2, y-1/2, -z+3/2
HTAB C10' O5_$3
HTAB C14' O2_$3
EQIV $4 x-1/2, -y+1/2, z-1/2
HTAB O4' O2_$4
HTAB O5' O2'
FMAP   2
PLAN    5
ACTA
BOND   $H
CONF
BUMP    0.02000
L.S.  13
WGHT    0.092000    1.440700
FVAR       0.36553
MOLE    1
C1    1    0.549264    1.005689    0.750056    11.00000    0.03775    0.03083 =
         0.08062    0.00994    0.00743    0.00081
C2    1    0.591668    1.082687    0.699499    11.00000    0.06649    0.04373 =
         0.11119    0.01189    0.02887   -0.01149
AFIX  23
H2A   2    0.596386    1.187198    0.710859    11.00000   -1.20000
H2B   2    0.637248    1.039081    0.699690    11.00000   -1.20000
AFIX   0
C3    1    0.559705    1.069228    0.632822    11.00000    0.10194    0.04786 =
         0.09737    0.02177    0.04768   -0.00745
AFIX  23
H3A   2    0.589359    1.115584    0.601218    11.00000   -1.20000
H3B   2    0.516229    1.122028    0.631507    11.00000   -1.20000
AFIX   0
C4    1    0.547543    0.908163    0.613515    11.00000    0.07433    0.05156 =
         0.07431    0.01694    0.03535    0.00378
AFIX  23
H4A   2    0.591130    0.861756    0.603986    11.00000   -1.20000
H4B   2    0.518726    0.904498    0.573866    11.00000   -1.20000
AFIX   0
C5    1    0.513233    0.821536    0.667761    11.00000    0.04197    0.03512 =
         0.05746    0.01220    0.01408    0.00325
C6    1    0.509747    0.874585    0.729468    11.00000    0.03638    0.02853 =
         0.05578    0.00636    0.00930    0.00204
C7    1    0.469434    0.794839    0.780898    11.00000    0.03516    0.02582 =
         0.03984    0.00203    0.00309   -0.00012
AFIX  13
H7    2    0.495126    0.803738    0.822839    11.00000   -1.20000
AFIX   0
C8    1    0.465705    0.631567    0.763572    11.00000    0.03197    0.02639 =
         0.04407    0.00198    0.00617    0.00121
C9    1    0.470057    0.582767    0.701014    11.00000    0.03491    0.03199 =
         0.04302    0.00218    0.00546    0.00259
C10   1    0.458199    0.422531    0.682176    11.00000    0.05449    0.03703 =
         0.05074   -0.00644    0.00630    0.00107
AFIX  23
H10A  2    0.501717    0.377720    0.671165    11.00000   -1.20000
H10B  2    0.428245    0.418641    0.643295    11.00000   -1.20000
AFIX   0
C11   1    0.426485    0.333208    0.736251    11.00000    0.06014    0.03462 =
         0.06241   -0.00140    0.00250   -0.00875
AFIX  23
H11A  2    0.378138    0.358119    0.738487    11.00000   -1.20000
H11B  2    0.429939    0.227970    0.726055    11.00000   -1.20000
AFIX   0
C12   1    0.460988    0.362612    0.801622    11.00000    0.07908    0.02622 =
         0.05464    0.00340    0.00397   -0.00155
AFIX  23
H12A  2    0.507818    0.325850    0.801314    11.00000   -1.20000
H12B  2    0.436980    0.309552    0.835581    11.00000   -1.20000
AFIX   0
C13   1    0.461544    0.526102    0.816976    11.00000    0.03162    0.02835 =
         0.04820    0.00352    0.00535    0.00249
C14   1    0.485276    0.632391    0.583065    11.00000    0.06246    0.05568 =
         0.04350    0.00270    0.00946    0.00366
AFIX  23
H14A  2    0.492395    0.525655    0.580324    11.00000   -1.20000
H14B  2    0.520957    0.681498    0.558764    11.00000   -1.20000
AFIX   0
C15   1    0.416894    0.671568    0.554376    11.00000    0.06850    0.07033 =
         0.04839    0.00320    0.00125   -0.00493
C16   1    0.398680    0.863619    0.789944    11.00000    0.04079    0.02866 =
         0.03752    0.00458    0.00880    0.00564
C17   1    0.342571    0.820728    0.751267    11.00000    0.04276    0.05450 =
         0.04660   -0.00466    0.00542    0.00864
AFIX  43
H17   2    0.348783    0.752480    0.717557    11.00000   -1.20000
AFIX   0
C18   1    0.277718    0.876233    0.761254    11.00000    0.04338    0.08564 =
         0.06690    0.00125    0.00315    0.01686
AFIX  43
H18   2    0.240799    0.845592    0.734579    11.00000   -1.20000
AFIX   0
C19   1    0.267994    0.977161    0.810900    11.00000    0.05546    0.07200 =
         0.07833    0.00981    0.01817    0.02918
AFIX  43
H19   2    0.224133    1.013078    0.818505    11.00000   -1.20000
AFIX   0
C20   1    0.322418    1.025068    0.849168    11.00000    0.08211    0.04212 =
         0.05993    0.00261    0.02680    0.02194
AFIX  43
H20   2    0.315452    1.094072    0.882423    11.00000   -1.20000
AFIX   0
C21   1    0.388315    0.971078    0.838635    11.00000    0.06163    0.02937 =
         0.04086    0.00521    0.00948    0.00491
N1    4    0.488765    0.679844    0.651741    11.00000    0.05301    0.04095 =
         0.04021    0.00234    0.01205    0.00227
O1    3    0.549514    1.049390    0.807122    11.00000    0.06245    0.03875 =
         0.08490   -0.00311   -0.00242   -0.01237
O2    3    0.461530    0.568844    0.874775    11.00000    0.05317    0.03303 =
         0.04411    0.00399    0.00667    0.00695
O3    3    0.365503    0.685713    0.583849    11.00000    0.07163    0.20057 =
         0.07879   -0.00976   -0.00360    0.03400
O4    3    0.419388    0.680458    0.490009    11.00000    0.07447    0.13039 =
         0.06195    0.02498   -0.01206   -0.02605
O5    3    0.440299    1.022967    0.878185    11.00000    0.08137    0.03849 =
         0.04952   -0.00705    0.00271   -0.00291
H4    2    0.376255    0.686098    0.476593    11.00000   -1.50000
H5    2    0.477863    1.024587    0.860282    11.00000   -1.50000
MOLE    2
C1'   1    0.335376    0.242621    0.536590    11.00000    0.04101    0.05345 =
         0.04586    0.00199    0.00177    0.00383
C2'   1    0.324633    0.129584    0.589499    11.00000    0.05911    0.07520 =
         0.07202    0.02606   -0.00836    0.00432
AFIX  23
H2'1  2    0.363965    0.063346    0.592207    11.00000   -1.20000
H2'2  2    0.321341    0.180033    0.631462    11.00000   -1.20000
AFIX   0
C3'   1    0.261605    0.040922    0.576780    11.00000    0.07132    0.05692 =
         0.08560    0.02847   -0.00686   -0.00387
AFIX  23
H3'1  2    0.255031   -0.026512    0.613326    11.00000   -1.20000
H3'2  2    0.267215   -0.018674    0.537519    11.00000   -1.20000
AFIX   0
C4'   1    0.198089    0.138910    0.567718    11.00000    0.05364    0.04693 =
         0.04696    0.00563    0.00710   -0.00979
AFIX  23
H4'1  2    0.160015    0.078953    0.550995    11.00000   -1.20000
H4'2  2    0.185564    0.179238    0.609964    11.00000   -1.20000
AFIX   0
C5'   1    0.210772    0.265063    0.520687    11.00000    0.03757    0.03355 =
         0.03693   -0.00281    0.00497   -0.00304
C6'   1    0.274478    0.304365    0.502756    11.00000    0.03452    0.03645 =
         0.03751   -0.00141    0.00464    0.00102
C7'   1    0.284805    0.419715    0.450543    11.00000    0.02860    0.03611 =
         0.04495    0.00212    0.00403   -0.00087
AFIX  13
H7'   2    0.327858    0.472307    0.460926    11.00000   -1.20000
AFIX   0
C8'   1    0.226928    0.530386    0.453377    11.00000    0.03145    0.03463 =
         0.03947   -0.00165    0.00226   -0.00182
C9'   1    0.162703    0.485323    0.469776    11.00000    0.03260    0.03496 =
         0.03340   -0.00661    0.00252   -0.00151
C10'  1    0.101398    0.584407    0.460751    11.00000    0.03389    0.05300 =
         0.04585   -0.00168    0.00295    0.00578
AFIX  23
H10C  2    0.086646    0.617266    0.503531    11.00000   -1.20000
H10D  2    0.064100    0.527799    0.440355    11.00000   -1.20000
AFIX   0
C11'  1    0.115676    0.719018    0.418934    11.00000    0.04966    0.05355 =
         0.06175    0.00332    0.00076    0.01568
AFIX  23
H11C  2    0.118069    0.688937    0.373255    11.00000   -1.20000
H11D  2    0.078279    0.789688    0.422442    11.00000   -1.20000
AFIX   0
C12'  1    0.181849    0.792597    0.439968    11.00000    0.06013    0.03624 =
         0.07745   -0.00081   -0.00108    0.00646
AFIX  23
H12C  2    0.191145    0.874774    0.410563    11.00000   -1.20000
H12D  2    0.177696    0.832568    0.483980    11.00000   -1.20000
AFIX   0
C13'  1    0.240049    0.684618    0.439227    11.00000    0.03941    0.03694 =
         0.05190    0.00106   -0.00291   -0.00385
C14'  1    0.084620    0.287787    0.507706    11.00000    0.03050    0.04200 =
         0.05172   -0.00703    0.01092   -0.00546
AFIX  23
H14C  2    0.051981    0.369404    0.505867    11.00000   -1.20000
H14D  2    0.083143    0.243866    0.551211    11.00000   -1.20000
AFIX   0
C15'  1    0.063617    0.173511    0.457817    11.00000    0.03432    0.03287 =
         0.04780   -0.00176    0.00649   -0.00221
C16'  1    0.289662    0.353252    0.381526    11.00000    0.03284    0.04918 =
         0.04516    0.00490    0.01116    0.01061
C17'  1    0.249411    0.233941    0.362094    11.00000    0.05338    0.07117 =
         0.05429   -0.01413    0.01669   -0.00542
AFIX  43
H17'  2    0.219656    0.192303    0.391978    11.00000   -1.20000
AFIX   0
C18'  1    0.251912    0.174374    0.299651    11.00000    0.07414    0.09820 =
         0.06041   -0.02917    0.01260   -0.00543
AFIX  43
H18'  2    0.223657    0.094737    0.287755    11.00000   -1.20000
AFIX   0
C19'  1    0.296001    0.232701    0.255365    11.00000    0.08700    0.10761 =
         0.05090   -0.00815    0.01579    0.01845
AFIX  43
H19'  2    0.298374    0.191766    0.213492    11.00000   -1.20000
AFIX   0
C20'  1    0.336191    0.350080    0.272526    11.00000    0.06956    0.09267 =
         0.05210    0.01920    0.02984    0.02930
AFIX  43
H20'  2    0.366513    0.388390    0.242323    11.00000   -1.20000
AFIX   0
C21'  1    0.332960    0.414726    0.334762    11.00000    0.04560    0.05899 =
         0.05750    0.01622    0.01572    0.01182
N1'   4    0.153566    0.346326    0.497522    11.00000    0.02920    0.03735 =
         0.04222   -0.00457    0.00685   -0.00491
O1'   3    0.392871    0.286890    0.524139    11.00000    0.03638    0.09485 =
         0.07122    0.02098    0.00090    0.00321
O2'   3    0.298795    0.729089    0.426583    11.00000    0.04638    0.04739 =
         0.08618    0.01736   -0.00337   -0.01295
O3'   3    0.101340    0.114895    0.420548    11.00000    0.04859    0.06773 =
         0.08064   -0.03256    0.02104   -0.00913
O4'   3   -0.002420    0.142868    0.461423    11.00000    0.03756    0.04644 =
         0.05788   -0.01110    0.00694   -0.00816
O5'   3    0.372990    0.535565    0.347528    11.00000    0.06918    0.07250 =
         0.09208    0.01619    0.03739   -0.00947
H4'   2   -0.012869    0.087956    0.429094    11.00000   -1.50000
H5'   2    0.352975    0.590161    0.375067    11.00000   -1.50000
HKLF 4
REM  OS-15 in P2(1)/n
REM R1 =  0.0788 for    6442 Fo > 4sig(Fo)  and  0.1444 for all   11946 data
REM    499 parameters refined using      7 restraints
END
WGHT      0.0920      1.4406
REM Highest difference peak  0.364,  deepest hole -0.362,  1-sigma level  0.054
Q1    1   0.2633  0.1038  0.6205  11.00000  0.05    0.36
Q2    1   0.3173  0.0704  0.5531  11.00000  0.05    0.35
Q3    1   0.3034  0.7493  0.4732  11.00000  0.05    0.35
Q4    1   0.1380  0.7792  0.4757  11.00000  0.05    0.34
Q5    1   0.4518  0.6831  0.6271  11.00000  0.05    0.32
;
