# Supplementary material for: Crystal structure of 2-[9-(2-hy­droxy­phen­yl)-1,8-dioxo-1,2,3,4,5,6,7,8,9,10-deca­hydro­acridin-10-yl]acetic acid
Source: Acta Crystallogr E Crystallogr Commun. 2015 Nov 21;71(Pt 12):o963–4. doi: 10.1107/S2056989015021611 (PMC4719924; doi:10.1107/S2056989015021611)
Supplement: Supplementary file 2 [file e-71-0o963-Isup2.hkl]

#
# h,k,l, Fc-squared, Fo-squared, sigma(Fo-squared), status flag
#
data_I
_shelx_title ' OS-15 in P2(1)/n'
_shelx_refln_list_code          4
_shelx_F_calc_maximum      260.55
_exptl_crystal_F_000      1552.00
_reflns_d_resolution_high  0.6547

loop_
 _space_group_symop_operation_xyz
 'x, y, z'
 '-x+1/2, y+1/2, -z+1/2'
 '-x, -y, -z'
 'x-1/2, -y-1/2, z-1/2'

_cell_length_a    19.4735
_cell_length_b     8.9773
_cell_length_c    20.3414
_cell_angle_alpha  90.000
_cell_angle_beta   91.619
_cell_angle_gamma  90.000

_shelx_F_squared_multiplier     1.000

loop_
 _refln_index_h
 _refln_index_k
 _refln_index_l
 _refln_F_squared_calc
 _refln_F_squared_meas
 _refln_F_squared_sigma
 _refln_observed_status
   4   0   0      12473.03      13136.92       207.84 o
   6   0   0       1149.10       1301.30        18.72 o
   8   0   0         88.50        128.71         8.35 o
  10   0   0          4.51         -1.92         5.69 o
  12   0   0          7.13         -2.45         5.74 o
  14   0   0        496.70        501.60        27.06 o
  16   0   0       1163.73       1121.41        43.04 o
  18   0   0        712.00        666.26        35.91 o
  20   0   0        110.49        126.34        17.77 o
  22   0   0          8.90         12.12        10.18 o
  24   0   0         99.47        115.13        21.85 o
  26   0   0         17.99         34.56        13.93 o
  28   0   0         17.19         16.09        17.51 o
   3   1   0       3497.39       3622.93        64.68 o
   4   1   0      11000.54      11784.67       136.62 o
   5   1   0       2516.27       2327.05        26.92 o
   6   1   0          6.28         80.44         7.19 o
   7   1   0       3444.75       3105.38        22.57 o
   8   1   0         11.16         68.34         9.81 o
   9   1   0        493.95        407.48        11.40 o
  10   1   0         33.20         14.93         4.07 o
  11   1   0         48.58         29.57         3.68 o
  12   1   0         26.35         22.17         3.48 o
  13   1   0       1137.33       1213.63        24.93 o
  14   1   0          0.36          5.95         5.11 o
  15   1   0        383.60        371.10        20.58 o
  16   1   0       1541.51       1530.02        42.17 o
  17   1   0        860.49        944.78        35.28 o
  18   1   0        527.36        505.22        22.75 o
  19   1   0        100.74         99.26        11.56 o
  20   1   0        233.48        255.97        17.49 o
  21   1   0        136.32        132.01        13.32 o
  22   1   0          7.28          2.19         5.67 o
  23   1   0         90.21        108.06        12.59 o
  24   1   0         64.60         50.47         9.91 o
  25   1   0         27.44         37.18        10.55 o
  26   1   0          1.16         -4.55         8.55 o
  27   1   0         31.88         44.34        11.51 o
  28   1   0          4.43          8.30        11.30 o
   0   2   0       3004.64       2467.56        29.11 o
   1   2   0          7.82         76.12         4.60 o
   2   2   0       7182.30       8496.74        67.24 o
   3   2   0       1016.24        713.41        14.46 o
   4   2   0        199.83        150.12         6.37 o
   5   2   0       3164.43       3609.81        99.95 o
   6   2   0        349.19        485.23        13.95 o
   7   2   0         12.06          0.25         3.98 o
   8   2   0        779.76        864.62        24.37 o
   9   2   0       1085.53       1224.88        28.17 o
  10   2   0       6595.17       6840.59        60.68 o
  11   2   0       1057.19       1041.24        37.71 o
  12   2   0       1863.17       1755.04        25.87 o
  13   2   0        874.84        852.31        18.39 o
  14   2   0        602.59        607.98        15.81 o
  15   2   0        242.48        241.75        12.66 o
  16   2   0         44.04         43.21        10.93 o
  17   2   0       1424.05       1331.38        52.39 o
  18   2   0        345.61        348.97        29.73 o
  19   2   0         15.87         24.72        10.48 o
  20   2   0          1.91          1.20        27.24 o
  21   2   0          3.91          5.57        10.04 o
  22   2   0        275.21        237.98        22.05 o
  23   2   0         28.32          4.95        13.70 o
  24   2   0          3.07         -6.39         9.37 o
  25   2   0          0.40        -11.02        11.02 o
  26   2   0          3.63         22.29        10.61 o
  27   2   0          2.11         14.05        12.83 o
  28   2   0          1.59         -4.19        16.24 o
   1   3   0      18573.64      18431.02       128.28 o
   2   3   0       1588.46       1514.57        20.24 o
   3   3   0         30.08         21.46         3.42 o
   4   3   0       3171.43       3527.90        38.95 o
   5   3   0        576.91        712.17        14.51 o
   6   3   0       1122.48       1421.51        22.70 o
   7   3   0       5930.30       6618.73       118.31 o
   8   3   0        218.00        235.99        11.14 o
   9   3   0          9.65         16.55        14.41 o
  10   3   0        610.25        639.84        23.84 o
  11   3   0         50.32         33.91         6.14 o
  12   3   0        252.18        251.13        12.71 o
  13   3   0        110.26         91.25         5.95 o
  14   3   0          4.45          7.21         3.96 o
  15   3   0        301.82        296.32        14.46 o
  16   3   0        492.09        568.84        20.28 o
  17   3   0        387.66        309.86        21.03 o
  18   3   0          0.47         28.89        18.79 o
  19   3   0         18.85         22.15        14.52 o
  20   3   0         35.55         17.21        12.35 o
  21   3   0          0.95         28.74        17.44 o
  22   3   0         15.69         12.50        16.84 o
  23   3   0          4.96         11.00        14.67 o
  24   3   0         62.56         49.02        13.82 o
  25   3   0         17.71         11.25         9.97 o
  26   3   0         25.04         32.75        20.10 o
  27   3   0          0.00         -2.32        10.10 o
   0   4   0        969.51       1065.94        48.01 o
   1   4   0         13.48         48.01         7.52 o
   2   4   0       7870.15       8821.40        79.91 o
   3   4   0        260.01        300.37        12.55 o
   4   4   0        498.22        542.72        22.50 o
   5   4   0        329.29        343.38        14.19 o
   6   4   0       1692.13       1716.92        31.97 o
   7   4   0        385.95        363.65        15.21 o
   8   4   0        341.84        401.86        16.59 o
   9   4   0        203.02        213.03        22.83 o
  10   4   0        846.24        871.59        36.44 o
  11   4   0        167.15        182.86        17.89 o
  12   4   0        592.43        615.68        26.76 o
  13   4   0         37.47         45.80         6.35 o
  14   4   0        109.18        108.42         9.74 o
  15   4   0         43.79         30.78         6.17 o
  16   4   0        166.45        169.52        10.95 o
  17   4   0        495.67        441.04        25.56 o
  18   4   0         21.93          4.57        11.60 o
  19   4   0         23.72         -1.12        11.23 o
  20   4   0         53.77         57.93        22.00 o
  21   4   0        174.47        189.43        34.88 o
  22   4   0          2.21         11.38        14.59 o
  23   4   0          1.84        -11.53        11.53 o
  24   4   0         16.78         48.12        22.45 o
  25   4   0        122.99        152.53        35.25 o
  26   4   0          2.12          8.23        14.89 o
  27   4   0          2.10         12.80        11.15 o
   1   5   0        651.43        788.54        30.64 o
   2   5   0         65.98         95.00         9.40 o
   3   5   0         34.68         25.91         6.55 o
   4   5   0        346.24        450.11        22.26 o
   5   5   0       1300.57       1301.72        57.25 o
   6   5   0        784.78        773.92        47.08 o
   7   5   0         90.29         77.75        12.35 o
   8   5   0        117.71        103.14         9.64 o
   9   5   0        176.72        178.17        12.10 o
  10   5   0        405.26        397.31        18.20 o
  11   5   0        710.36        657.95        23.95 o
  12   5   0         47.72         58.43         8.73 o
  13   5   0          2.12          3.33         7.15 o
  14   5   0        256.05        244.60        22.77 o
  15   5   0        503.75        482.16        32.41 o
  16   5   0         17.99          5.64        14.86 o
  17   5   0         42.91         32.03         9.97 o
  18   5   0          0.01          6.51        13.25 o
  19   5   0          6.86         -2.25        13.55 o
  20   5   0         17.56         -0.30        12.35 o
  21   5   0         55.79        107.32        28.07 o
  22   5   0         42.71         60.70        23.28 o
  23   5   0          0.26         59.20        24.47 o
  24   5   0          4.26         23.50        19.68 o
  25   5   0         77.43        104.41        32.18 o
   0   6   0       1406.28       1477.10        63.99 o
   1   6   0        192.54        203.02        17.92 o
   2   6   0         85.98        111.59        18.64 o
   3   6   0        362.70        344.73        32.71 o
   4   6   0         89.74         88.76        17.14 o
   5   6   0          0.32          6.66        12.50 o
   6   6   0         69.79         88.69        18.86 o
   7   6   0        202.52        154.55        25.37 o
   8   6   0        112.14        140.48        23.95 o
   9   6   0         99.61         86.36        14.95 o
  10   6   0        114.30        161.96        27.02 o
  11   6   0         71.86         79.86        21.11 o
  12   6   0        874.21        879.50        33.55 o
  13   6   0        188.20        214.66        16.76 o
  14   6   0        309.50        320.40        38.92 o
  15   6   0          4.36          7.97        11.00 o
  16   6   0        194.46        214.27        24.24 o
  17   6   0          7.29         23.22        10.75 o
  18   6   0         43.56         27.31        11.15 o
  19   6   0          4.34         -5.84        14.97 o
  20   6   0          1.69        -14.82        15.42 o
  21   6   0          0.81         -0.52        12.87 o
  22   6   0          0.37         -5.69        13.77 o
  23   6   0          0.03         -6.81        15.12 o
  24   6   0         37.97         47.82        23.50 o
   1   7   0         86.01         65.23        11.33 o
   2   7   0        377.04        432.90        31.40 o
   3   7   0        716.40        713.71        35.17 o
   4   7   0        260.28        256.26        31.36 o
   5   7   0        114.66        115.56        22.08 o
   6   7   0        258.32        215.70        30.46 o
   7   7   0         19.10         55.23        19.08 o
   8   7   0       1192.78       1222.33        71.85 o
   9   7   0         89.87         55.91        18.49 o
  10   7   0         91.71         80.98        22.38 o
  11   7   0         88.57         77.16        21.78 o
  12   7   0          0.63         16.54        13.77 o
  13   7   0          0.68         19.23        17.06 o
  14   7   0         79.71         61.75        19.61 o
  15   7   0         99.58        116.46        25.45 o
  16   7   0         27.82         31.50        17.92 o
  17   7   0         61.31         80.33        18.49 o
  18   7   0         18.53         28.91        12.67 o
  19   7   0         14.38          9.88         9.44 o
  20   7   0         17.54         -4.72        12.87 o
  21   7   0          0.70        -20.96        20.96 o
  22   7   0          0.52         25.82        20.36 o
  23   7   0          4.85         -3.44        16.39 o
   0   8   0         17.14          2.25        10.85 o
   1   8   0         16.42         17.57         8.48 o
   2   8   0        103.13        121.40        17.20 o
   3   8   0         38.01         17.49        17.70 o
   4   8   0         20.05          0.26         7.33 o
   5   8   0        285.47        299.00        37.42 o
   6   8   0        254.65        291.59        37.35 o
   7   8   0         47.06         65.49        20.51 o
   8   8   0          0.07          3.37        13.25 o
   9   8   0         35.48         60.62        22.38 o
  10   8   0        230.17        239.70        25.62 o
  11   8   0          1.84        -11.30        11.30 o
  12   8   0         17.66          2.17        13.32 o
  13   8   0          1.17        -10.33        13.40 o
  14   8   0          2.83         29.11        13.02 o
  15   8   0         15.13         21.85        13.77 o
  16   8   0          2.54         23.29        13.33 o
  17   8   0         32.04         55.63        15.96 o
  18   8   0         19.20         20.54        12.48 o
  19   8   0          6.91         33.50        13.94 o
  20   8   0         44.13         80.87        20.13 o
  21   8   0        141.50        168.40        39.14 o
   1   9   0        262.21        296.32        26.67 o
   2   9   0         93.12         81.57        15.24 o
   3   9   0         75.04         67.10        13.78 o
   4   9   0         86.67         83.83        15.09 o
   5   9   0          0.04          2.12        16.54 o
   6   9   0         15.01         27.77        11.82 o
   7   9   0         85.17        143.02        29.71 o
   8   9   0        150.52        151.03        29.49 o
   9   9   0          2.94          7.86        16.09 o
  10   9   0        115.00        114.93        19.76 o
  11   9   0          0.15         -3.67        11.83 o
  12   9   0          0.01         17.74        11.97 o
  13   9   0          9.63         63.77        24.85 o
  14   9   0         13.84         22.08        13.62 o
  15   9   0         17.84         28.96        18.41 o
  16   9   0         74.97         60.55        25.07 o
  17   9   0          0.01          5.03        19.61 o
  18   9   0         48.95         53.07        15.26 o
  19   9   0          0.03         10.88        11.81 o
   0  10   0         19.39         25.37        13.62 o
   1  10   0         39.09         46.52        11.93 o
   2  10   0          2.59         -4.39        10.52 o
   3  10   0         28.82         23.55        19.87 o
   4  10   0          0.01         10.60        13.47 o
   5  10   0          3.49          8.68        11.38 o
   6  10   0          7.61          3.46        10.37 o
   7  10   0         52.46         52.51        28.22 o
   8  10   0          3.61         -4.43         8.89 o
   9  10   0          3.32         -1.72        13.55 o
  10  10   0          4.25         -0.60        12.50 o
  11  10   0          1.22          8.98        13.85 o
  12  10   0          1.31        -11.83        11.83 o
  13  10   0         27.22         18.94        15.87 o
  14  10   0         39.39         41.31        19.76 o
  15  10   0          0.14         17.81        19.08 o
  16  10   0          1.72        -18.26        18.26 o
  17  10   0          1.67         11.41        35.89 o
   1  11   0          0.07          3.14         9.20 o
   2  11   0          0.22         -0.35        10.89 o
   3  11   0         15.06         30.91        12.97 o
   4  11   0         27.06          8.53         9.66 o
   5  11   0         26.55         21.11        13.43 o
   6  11   0         13.41         34.41        11.84 o
   7  11   0         16.94         41.06        13.55 o
   8  11   0          1.86         16.42        11.64 o
   9  11   0         16.42         20.01         9.71 o
  10  11   0          3.74         20.02        11.45 o
  11  11   0          0.17         30.39        22.15 o
  12  11   0         16.29         58.60        23.20 o
  13  11   0         28.01         62.64        26.05 o
  14  11   0          3.64        -13.02        15.57 o
   0  12   0          1.53          5.01        12.72 o
   1  12   0         13.12         26.55        12.00 o
   2  12   0          0.04         -9.26         9.26 o
   3  12   0         18.04         12.66        10.88 o
   4  12   0          3.90         -7.24        38.28 o
   5  12   0         59.19         62.95        17.78 o
   6  12   0          1.21         -8.79        10.77 o
   7  12   0          0.20          0.39        10.03 o
   8  12   0         31.07         56.82        16.32 o
   9  12   0          1.93          1.07         8.66 o
  10  12   0         24.44         36.53        13.81 o
  11  12   0          0.06         40.12        22.75 o
   1  13   0         14.14          1.38         9.35 o
   2  13   0          1.43         20.91        11.84 o
   3  13   0         16.90         -3.05        19.65 o
   4  13   0         13.36         10.35        30.61 o
   5  13   0         29.26         34.24        14.37 o
   6  13   0         10.14         16.07        11.86 o
   7  13   0          0.55          7.63        12.50 o
 -27   0   1          0.60        -17.21        17.21 o
 -25   0   1        171.23        160.17        24.70 o
 -23   0   1        234.47        219.75        24.28 o
 -21   0   1         63.58         68.28        14.30 o
 -19   0   1          2.42          4.99         8.37 o
 -17   0   1         13.18          1.90         7.71 o
 -15   0   1         26.57         21.86         7.90 o
 -13   0   1        172.35        265.67        14.74 o
 -11   0   1        741.69        789.50        29.27 o
  -9   0   1        319.13        315.72        16.98 o
  -7   0   1       2255.09       2683.02        55.46 o
  -5   0   1       1596.37       1821.55        32.07 o
  -3   0   1       6466.19       6708.38        63.24 o
   3   0   1       4601.43       6020.72        56.13 o
   5   0   1       5049.33       6587.10        72.10 o
   7   0   1       7726.02       7847.18       100.69 o
   9   0   1       5766.28       6329.01        98.04 o
  11   0   1        190.96        220.52        13.16 o
  13   0   1        391.77        308.55        17.05 o
  15   0   1        605.49        564.80        25.11 o
  17   0   1        456.66        391.52        27.39 o
  19   0   1        270.72        262.73        23.78 o
  21   0   1       1265.63       1193.52        53.04 o
  23   0   1          1.34         12.79         9.54 o
  25   0   1        507.62        503.93        40.43 o
  27   0   1         42.82         50.35        15.89 o
 -28   1   1         45.51         66.73        18.71 o
 -27   1   1         15.28         12.48        28.78 o
 -26   1   1         26.39         21.54        11.35 o
 -25   1   1          0.01          8.73        12.65 o
 -24   1   1          3.76         -7.20         7.20 o
 -23   1   1         13.34         20.86         7.45 o
 -22   1   1         28.51         24.69         6.60 o
 -21   1   1        165.09        154.02        13.82 o
 -20   1   1         26.96         23.73         6.90 o
 -19   1   1          3.18         -5.30         5.32 o
 -18   1   1        570.59        595.57        24.23 o
 -17   1   1        493.39        505.29        25.75 o
 -16   1   1        510.04        547.75        21.50 o
 -15   1   1        577.24        543.25        20.39 o
 -14   1   1        777.61        800.90        23.34 o
 -13   1   1          2.78          1.43         1.51 o
 -12   1   1        169.63        156.63         6.32 o
 -11   1   1         21.85         28.39         3.58 o
 -10   1   1        798.44        958.51        21.48 o
  -9   1   1       1419.87       1526.54        22.35 o
  -8   1   1       4964.87       5641.83        44.19 o
  -7   1   1       1351.45       1689.34        21.05 o
  -6   1   1      16338.25      18065.89       112.46 o
  -5   1   1       7017.26       7611.83        63.48 o
  -4   1   1      67885.04      72877.09       441.82 o
  -3   1   1        367.47        375.12        31.43 o
   2   1   1       3372.18       4089.64        52.50 o
   3   1   1       2699.07       2173.95        21.00 o
   4   1   1      17990.11      20239.97       124.93 o
   5   1   1      15015.43      15741.39       146.88 o
   6   1   1      10130.72      10437.13        78.33 o
   7   1   1       4423.53       4021.78        39.73 o
   8   1   1       7041.79       6987.26        75.69 o
   9   1   1       1396.45       1332.75        16.41 o
  10   1   1        525.22        468.81         9.97 o
  11   1   1        287.38        323.34         9.36 o
  12   1   1         82.62         51.76         4.11 o
  13   1   1          3.82          4.99         2.44 o
  14   1   1         38.80         26.38         2.93 o
  15   1   1         80.93         79.52         9.56 o
  16   1   1        277.51        323.27        18.50 o
  17   1   1       1781.03       1736.98        46.83 o
  18   1   1          1.25          6.37         6.25 o
  19   1   1          6.37         14.48         8.65 o
  20   1   1        448.99        433.27        22.96 o
  21   1   1          0.07          4.88         6.52 o
  22   1   1         18.82         23.41         7.39 o
  23   1   1         35.08         63.86        10.69 o
  24   1   1          3.20          1.42         6.02 o
  25   1   1          0.74         -3.61        10.67 o
  26   1   1          9.79         24.63        12.21 o
  27   1   1          6.42         15.12         9.59 o
  28   1   1          2.72          1.54         9.33 o
 -27   2   1          0.38         -7.26        16.24 o
 -26   2   1         29.29         21.36         9.23 o
 -25   2   1         13.21          4.03         8.75 o
 -24   2   1         49.81         58.21        14.23 o
 -23   2   1         31.97         13.33        11.66 o
 -22   2   1          0.02          9.25         8.37 o
 -21   2   1          0.25         -0.84        11.86 o
 -20   2   1        200.54        180.55        22.94 o
 -19   2   1         15.60         30.86        12.32 o
 -18   2   1         25.11         59.09        14.80 o
 -17   2   1         92.54        117.46        15.23 o
 -16   2   1        205.19        188.22        16.51 o
 -15   2   1        842.13        839.30        24.10 o
 -14   2   1         29.22         38.15         6.06 o
 -13   2   1         95.28         88.41         9.89 o
 -12   2   1        141.82        140.62        10.05 o
 -11   2   1        298.69        265.00        11.90 o
 -10   2   1       1264.64       1531.36        19.21 o
  -9   2   1          2.30          0.90         5.37 o
  -8   2   1        131.76        122.34        16.11 o
  -7   2   1        197.08        241.66         9.70 o
  -6   2   1       1722.10       1654.36        29.38 o
  -5   2   1       1976.26       2315.17        51.33 o
  -4   2   1        243.17        256.73        13.23 o
  -3   2   1      13345.46      13875.61       244.96 o
  -2   2   1          4.45         27.68        11.94 o
  -1   2   1      10735.37      11186.16        72.80 o
   0   2   1        685.86        622.21        11.36 o
   1   2   1         74.82         34.93         4.51 o
   2   2   1         24.44         18.33         3.10 o
   3   2   1       6659.73       7701.24       140.01 o
   4   2   1        272.88        223.47         7.64 o
   5   2   1       2215.46       1741.96        29.64 o
   6   2   1       7065.47       7093.34       142.80 o
   7   2   1         59.75         57.23         6.04 o
   8   2   1      17594.43      20126.37       113.60 o
   9   2   1          1.47         10.72         5.86 o
  10   2   1          3.52         17.01         4.11 o
  11   2   1        107.65         97.08         5.44 o
  12   2   1        133.82        156.85         5.73 o
  13   2   1        218.87        205.92         8.51 o
  14   2   1        408.13        327.39        12.43 o
  15   2   1         32.17         32.61         6.34 o
  16   2   1       1054.28        919.04        39.40 o
  17   2   1         26.02         21.02         7.05 o
  18   2   1        470.25        489.08        33.47 o
  19   2   1        192.26        175.19        20.97 o
  20   2   1          4.69         -5.26         9.37 o
  21   2   1          0.03         -3.73         9.35 o
  22   2   1          0.07         12.38         8.06 o
  23   2   1          3.79         28.07         9.74 o
  24   2   1         43.74         30.71        10.64 o
  25   2   1          1.97         -6.27         9.63 o
  26   2   1         71.16        113.97        31.62 o
  27   2   1          5.52        -14.15        14.15 o
  28   2   1         17.54         36.03        14.67 o
 -27   3   1          0.42        -16.39        17.59 o
 -26   3   1          0.00          3.73         9.69 o
 -25   3   1          1.15         13.32        10.81 o
 -24   3   1          8.17         -7.77        10.21 o
 -23   3   1          5.67         14.82        13.17 o
 -22   3   1         73.15         43.56        18.26 o
 -21   3   1         29.71         41.54        20.96 o
 -20   3   1          0.18         14.00        13.77 o
 -19   3   1         83.54         77.27        12.54 o
 -18   3   1       1878.73       1767.01        64.51 o
 -17   3   1         31.96         23.22        11.68 o
 -16   3   1       1665.61       1625.84        34.34 o
 -15   3   1          0.01         -2.64         5.65 o
 -14   3   1          7.09          6.74         4.41 o
 -13   3   1        146.93        145.14         7.96 o
 -12   3   1        312.54        304.88        15.74 o
 -11   3   1        304.38        275.14        20.23 o
 -10   3   1        607.49        728.83        30.98 o
  -9   3   1        118.60        116.26        12.16 o
  -8   3   1       1831.85       1895.11        32.34 o
  -7   3   1        973.82       1263.21        24.77 o
  -6   3   1        947.15        854.69        26.58 o
  -5   3   1       1918.21       2173.25        52.19 o
  -4   3   1       1856.35       1784.29        28.96 o
  -3   3   1        323.20        339.83        12.37 o
  -2   3   1        197.47        169.44         7.31 o
  -1   3   1       2470.31       2561.37        23.64 o
   0   3   1         45.60         10.98         1.83 o
   1   3   1         40.61         69.53         3.86 o
   2   3   1         31.26         66.57         6.04 o
   3   3   1         36.25         41.18         4.36 o
   4   3   1         54.29        102.33        10.03 o
   5   3   1        902.32        961.06        19.74 o
   6   3   1       4084.23       4167.42        42.31 o
   7   3   1       1552.59       1786.35        42.44 o
   8   3   1        314.80        316.83        19.58 o
   9   3   1        259.66        448.68        24.56 o
  10   3   1        658.98        598.60        20.94 o
  11   3   1         94.78        102.90         7.50 o
  12   3   1         30.38         19.15         3.64 o
  13   3   1         99.68         94.56         5.88 o
  14   3   1        154.08        132.33         6.66 o
  15   3   1        621.56        567.65        17.93 o
  16   3   1          6.00          8.76         9.88 o
  17   3   1        103.84        107.70        24.02 o
  18   3   1        100.59         80.98        22.15 o
  19   3   1         22.36         14.89        11.83 o
  20   3   1          4.56        -11.15        13.47 o
  21   3   1         26.93         13.32        12.50 o
  22   3   1          4.11         31.13        17.89 o
  23   3   1         29.87         63.09        23.20 o
  24   3   1          0.74          4.35         8.63 o
  25   3   1          3.47        -13.24        13.24 o
  26   3   1         23.82          7.77         9.41 o
  27   3   1          8.54          8.27         9.69 o
  28   3   1          7.45         17.59        15.12 o
 -27   4   1          1.97         -3.37        10.85 o
 -26   4   1          0.90         33.60        21.11 o
 -25   4   1          0.86          0.97        13.17 o
 -24   4   1         18.84         44.68        22.83 o
 -23   4   1        111.80        131.27        33.45 o
 -22   4   1          0.76          1.65        11.75 o
 -21   4   1         54.66         55.83        20.73 o
 -20   4   1         22.25         17.74        16.99 o
 -19   4   1          0.18         -5.54        14.29 o
 -18   4   1         44.59         37.72        17.81 o
 -17   4   1          1.32          6.16         7.26 o
 -16   4   1        745.81        762.04        28.44 o
 -15   4   1         15.52         11.96         5.10 o
 -14   4   1        697.45        717.53        26.24 o
 -13   4   1        266.26        289.35        23.35 o
 -12   4   1        104.61         91.10        24.44 o
 -11   4   1        645.21        631.37        46.03 o
 -10   4   1         20.28         28.37        12.27 o
  -9   4   1        958.32        944.98        26.34 o
  -8   4   1       1230.23       1408.57        24.97 o
  -7   4   1       1454.92       1382.87        22.66 o
  -6   4   1       1561.48       1643.90        56.07 o
  -5   4   1          2.65         -1.32         2.19 o
  -4   4   1        557.90        649.97        25.78 o
  -3   4   1         55.08         32.71        10.63 o
  -2   4   1        339.75        362.67         9.68 o
  -1   4   1          6.78         15.00         2.93 o
   0   4   1       9417.18       9842.99        94.10 o
   1   4   1        424.60        534.10        18.64 o
   2   4   1       8360.29       9003.06        65.35 o
   3   4   1        228.36        327.33        12.80 o
   4   4   1       2234.48       2369.92        46.10 o
   5   4   1       1069.50       1547.06        39.29 o
   6   4   1        188.03        229.07        16.32 o
   7   4   1        177.54        204.10        10.87 o
   8   4   1        116.13         96.97         7.79 o
   9   4   1        193.21        167.62        10.39 o
  10   4   1       2436.14       2688.13        62.76 o
  11   4   1          9.45          7.07        22.00 o
  12   4   1        241.92        220.38        12.70 o
  13   4   1         14.56         17.97         4.48 o
  14   4   1          9.39          4.11         3.97 o
  15   4   1        104.15         73.60         6.82 o
  16   4   1         79.50         72.44         9.29 o
  17   4   1          0.25         -2.30         4.69 o
  18   4   1        171.53        157.99        28.74 o
  19   4   1        267.71        248.48        36.15 o
  20   4   1          0.22         11.60        14.89 o
  21   4   1        209.50        188.68        34.80 o
  22   4   1        127.37        206.27        37.42 o
  23   4   1         56.90         95.35        31.13 o
  24   4   1         55.80         73.35        26.87 o
  25   4   1         16.48         43.93        22.60 o
  26   4   1         15.52         18.37        11.28 o
  27   4   1          2.70          2.02        11.30 o
  28   4   1         22.13         24.40        18.11 o
 -25   5   1         14.12         31.28        22.23 o
 -24   5   1         21.39         47.23        21.33 o
 -23   5   1         31.12         54.11        24.40 o
 -22   5   1          2.79        -14.74        14.74 o
 -21   5   1          1.54          9.51        17.51 o
 -20   5   1         73.63         55.23        21.63 o
 -19   5   1         35.69         29.79        14.67 o
 -18   5   1          2.72          6.55         8.89 o
 -17   5   1          1.10          0.06         9.33 o
 -16   5   1         27.51         29.76        12.24 o
 -15   5   1         22.18         16.67        11.15 o
 -14   5   1          0.07        -12.12        12.12 o
 -13   5   1        449.73        490.53        31.49 o
 -12   5   1        125.93        144.21        14.19 o
 -11   5   1          8.41          8.56         6.40 o
 -10   5   1        317.37        270.25        21.33 o
  -9   5   1        502.86        455.86        23.63 o
  -8   5   1       1052.75       1069.18        23.05 o
  -7   5   1         28.20         27.53         7.09 o
  -6   5   1          1.64         21.23         8.42 o
  -5   5   1       1393.68       1413.85        62.64 o
  -4   5   1         75.74        134.04        20.43 o
  -3   5   1         45.46         27.54        10.18 o
  -2   5   1        521.73        423.08        13.43 o
  -1   5   1        403.07        421.82        13.91 o
   0   5   1       7477.16       7558.38        69.44 o
   1   5   1       1689.16       1914.51        38.61 o
   2   5   1         57.78         66.14         7.82 o
   3   5   1         86.05         91.59        10.20 o
   4   5   1       1430.43       1394.12        38.60 o
   5   5   1        155.69        136.93        13.12 o
   6   5   1       2270.37       2303.26        53.97 o
   7   5   1         30.12         28.99         8.68 o
   8   5   1        272.67        247.43        19.27 o
   9   5   1        405.11        338.65        23.38 o
  10   5   1         20.53         20.79         4.71 o
  11   5   1         40.25         42.44         6.73 o
  12   5   1         82.55         62.45         7.42 o
  13   5   1         47.21         63.33         7.73 o
  14   5   1          0.22          4.23         3.46 o
  15   5   1         14.76         10.59        12.45 o
  16   5   1         28.86         17.48         8.37 o
  17   5   1         11.06          5.06        21.18 o
  18   5   1         31.75          1.12        12.27 o
  19   5   1         86.45         66.76        22.00 o
  20   5   1         49.32         73.87        23.35 o
  21   5   1         38.91          0.67        13.17 o
  22   5   1         35.04         43.11        21.18 o
  23   5   1         16.91         43.18        24.17 o
  24   5   1         57.76         59.43        25.15 o
  25   5   1         59.76         68.41        25.67 o
 -24   6   1          3.22         -5.09        14.22 o
 -23   6   1          8.44          7.41        14.15 o
 -22   6   1         42.82         49.10        19.61 o
 -21   6   1          0.52         -5.84        15.19 o
 -20   6   1         15.37         17.06        15.42 o
 -19   6   1         47.86         46.28        13.71 o
 -18   6   1         30.50         40.56        13.22 o
 -17   6   1         41.44         39.67        11.71 o
 -16   6   1        258.40        222.02        25.24 o
 -15   6   1          3.06         14.48        20.13 o
 -14   6   1         16.31         19.21         6.21 o
 -13   6   1         95.10         60.89        14.29 o
 -12   6   1        355.72        346.27        22.44 o
 -11   6   1        129.91        124.05        13.70 o
 -10   6   1        261.84        284.21        20.41 o
  -9   6   1       1829.74       1799.74        49.91 o
  -8   6   1        790.55        835.02        56.51 o
  -7   6   1        104.88        108.37        22.08 o
  -6   6   1        167.09        181.04        25.52 o
  -5   6   1        308.77        365.31        36.15 o
  -4   6   1         90.73        125.96        20.58 o
  -3   6   1          3.56        -13.62        13.62 o
  -2   6   1       1735.66       1952.09        53.18 o
  -1   6   1       1424.74       1445.13        45.63 o
   0   6   1         85.60         84.92         5.16 o
   1   6   1         74.47         78.61         8.30 o
   2   6   1        686.10        728.76        27.49 o
   3   6   1        953.50       1023.32        34.03 o
   4   6   1        488.35        516.68        25.73 o
   5   6   1        583.44        659.18        29.98 o
   6   6   1          0.09          9.34         6.00 o
   7   6   1         34.96         24.15        11.26 o
   8   6   1          2.97          4.39         6.76 o
   9   6   1         78.46         81.26        19.95 o
  10   6   1         79.50         89.13        14.73 o
  11   6   1         32.58         10.39        13.66 o
  12   6   1         81.13         85.96        15.18 o
  13   6   1         20.34        -10.58        10.59 o
  14   6   1         45.79         34.35        17.59 o
  15   6   1         18.21          3.57        15.68 o
  16   6   1        151.54        137.35        19.86 o
  17   6   1         45.24         56.18        10.52 o
  18   6   1        187.16        183.02        24.40 o
  19   6   1         32.17         80.76        23.65 o
  20   6   1         74.00         72.90        24.32 o
  21   6   1          4.70         10.70        14.22 o
  22   6   1        149.60        185.39        36.75 o
  23   6   1         25.91         31.88        17.51 o
  24   6   1          0.07          6.44        13.92 o
 -23   7   1          0.24         -8.91        15.87 o
 -22   7   1          0.29        -20.36        20.36 o
 -21   7   1          0.00        -15.64        15.64 o
 -20   7   1          0.03        -10.94        10.94 o
 -19   7   1          0.79          4.08         9.90 o
 -18   7   1         16.22          7.94        11.42 o
 -17   7   1          1.00          4.45        11.83 o
 -16   7   1         56.87         52.74        16.08 o
 -15   7   1         77.28         58.75        16.02 o
 -14   7   1         11.83         -3.59        13.55 o
 -13   7   1         29.73         24.62        13.32 o
 -12   7   1         37.72         28.74        15.34 o
 -11   7   1         14.05         16.39        13.85 o
 -10   7   1        678.73        640.88        53.74 o
  -9   7   1         57.93         81.65        20.66 o
  -8   7   1        611.86        665.80        54.11 o
  -7   7   1         51.62         68.03        20.13 o
  -6   7   1          3.23         10.63        13.62 o
  -5   7   1         33.75         13.85        12.12 o
  -4   7   1          3.11         24.40        13.17 o
  -3   7   1          5.27          0.19         8.11 o
  -2   7   1        206.04        163.39        17.82 o
  -1   7   1         40.65         40.19         5.20 o
   0   7   1        195.95        170.46        24.29 o
   1   7   1        295.38        267.95        21.96 o
   2   7   1        154.17        130.27        17.44 o
   3   7   1          0.51        -11.60        14.44 o
   4   7   1        199.81        170.64        25.60 o
   5   7   1         23.75         11.27        16.20 o
   6   7   1        279.23        260.72        20.79 o
   7   7   1        235.01        238.78        20.81 o
   8   7   1         69.53         81.86        18.45 o
   9   7   1        358.77        372.85        28.65 o
  10   7   1        707.27        689.68        55.38 o
  11   7   1         26.18         36.00        15.42 o
  12   7   1         76.23        112.34        25.30 o
  13   7   1          2.71         19.91        14.59 o
  14   7   1          1.01         13.32        12.72 o
  15   7   1        106.86        140.85        29.19 o
  16   7   1         71.17         90.53        17.53 o
  17   7   1         12.40         24.27         8.77 o
  18   7   1         13.92         -3.34        11.37 o
  19   7   1          0.86          3.86         9.72 o
  20   7   1          4.15         19.38        14.82 o
  21   7   1         27.20         56.13        20.88 o
  22   7   1         24.01         42.81        21.93 o
  23   7   1          7.95         -2.17        15.72 o
 -21   8   1         10.50         15.74        13.51 o
 -20   8   1        106.20        153.39        25.07 o
 -19   8   1         23.81         39.90        16.11 o
 -18   8   1          3.03         -3.35        13.43 o
 -17   8   1         33.11         46.02        16.27 o
 -16   8   1         43.52         35.38        11.87 o
 -15   8   1          3.56         38.39        21.11 o
 -14   8   1         35.33         -1.05        11.90 o
 -13   8   1         33.91         32.63        18.11 o
 -12   8   1         64.68         54.11        20.66 o
 -11   8   1          0.23        -16.91        16.91 o
 -10   8   1         10.10         19.76        16.54 o
  -9   8   1         44.57         22.75        14.52 o
  -8   8   1        115.06        125.66        28.22 o
  -7   8   1         60.67         76.56        22.30 o
  -6   8   1        340.15        372.42        42.06 o
  -5   8   1         20.00         20.51        16.24 o
  -4   8   1        288.00        303.83        25.98 o
  -3   8   1          1.72          3.50         6.94 o
  -2   8   1        102.21        106.75        14.89 o
  -1   8   1        251.57        201.44        20.98 o
   0   8   1         20.89         15.66         8.65 o
   1   8   1          8.49          3.46         8.81 o
   2   8   1         17.99         11.29        10.78 o
   3   8   1          2.17          3.13        16.69 o
   4   8   1         37.08          4.72        10.85 o
   5   8   1          1.16          8.16        13.02 o
   6   8   1        926.50        902.75        63.24 o
   7   8   1         12.47         30.24        16.47 o
   8   8   1        295.73        274.75        37.27 o
   9   8   1        375.53        402.28        31.45 o
  10   8   1        282.75        197.21        32.26 o
  11   8   1          4.62         -6.74        14.22 o
  12   8   1        183.85        195.04        32.78 o
  13   8   1         29.88         13.55        15.79 o
  14   8   1        154.79        178.95        32.56 o
  15   8   1         13.91         37.65        19.61 o
  16   8   1         35.70         34.88        17.06 o
  17   8   1          3.52          1.85         8.70 o
  18   8   1          3.05         14.00        11.11 o
  19   8   1         13.87         12.20        11.36 o
  20   8   1          5.39        -13.92        14.52 o
  21   8   1          7.19         54.64        27.77 o
 -19   9   1         73.36         67.52        17.85 o
 -18   9   1          1.21         21.67        13.00 o
 -17   9   1          1.58         33.23        14.70 o
 -16   9   1         18.48          6.82         9.57 o
 -15   9   1          7.76         16.32        18.26 o
 -14   9   1         10.29         16.17        15.12 o
 -13   9   1        113.06        110.84        26.57 o
 -12   9   1          1.08          3.74        15.49 o
 -11   9   1         10.07         18.19        17.74 o
 -10   9   1         17.07         27.32        13.85 o
  -9   9   1        258.04        235.38        37.57 o
  -8   9   1         48.65         48.42        18.94 o
  -7   9   1          5.91         16.17        15.49 o
  -6   9   1         41.58         43.49        19.95 o
  -5   9   1         14.87          0.60        18.37 o
  -4   9   1         72.23         77.33        15.71 o
  -3   9   1          5.58          3.13        19.35 o
  -2   9   1         82.55         62.27        14.10 o
  -1   9   1        167.45        128.98        23.35 o
   0   9   1         42.64          7.74         8.61 o
   1   9   1          3.95         -7.82        10.74 o
   2   9   1          2.51          0.42         8.33 o
   3   9   1         12.64         12.64        13.92 o
   4   9   1         24.14         16.81        10.52 o
   5   9   1        528.78        512.32        35.76 o
   6   9   1        161.72        138.08        28.07 o
   7   9   1         98.03        111.82        24.55 o
   8   9   1          1.90         -5.69        13.47 o
   9   9   1         78.37         94.59        17.81 o
  10   9   1         41.81         18.56        11.45 o
  11   9   1          3.00         25.97        18.11 o
  12   9   1         74.11         67.51        22.60 o
  13   9   1         67.92         83.82        24.47 o
  14   9   1          0.83          6.06        12.87 o
  15   9   1         13.51         32.78        14.07 o
  16   9   1          0.00          2.77        16.54 o
  17   9   1          4.50         -7.24         8.32 o
  18   9   1          1.19          2.68        25.15 o
  19   9   1         17.51         23.93        13.92 o
 -17  10   1          2.81          3.74        14.67 o
 -16  10   1          2.67         13.40        14.97 o
 -15  10   1          3.71        -18.34        18.34 o
 -14  10   1          2.05         29.86        17.81 o
 -13  10   1         22.69         45.21        24.10 o
 -12  10   1          2.14         24.10        18.94 o
 -11  10   1         57.11         76.56        25.75 o
 -10  10   1        198.78        169.89        34.80 o
  -9  10   1          0.02          5.54        14.22 o
  -8  10   1        253.82        256.11        27.70 o
  -7  10   1          2.41          2.97        18.11 o
  -6  10   1         70.93         80.23        16.79 o
  -5  10   1         40.06         60.28        14.84 o
  -4  10   1          5.76        -10.76        10.76 o
  -3  10   1        119.24        137.84        20.31 o
  -2  10   1         92.53         98.06        17.55 o
  -1  10   1         55.63         40.24        12.00 o
   0  10   1         25.56         28.50        11.74 o
   1  10   1          0.36         -2.05        13.06 o
   2  10   1         75.96         60.25        13.72 o
   3  10   1          0.01         -5.57         8.08 o
   4  10   1         16.05         19.95        11.26 o
   5  10   1         23.99         22.63        10.70 o
   6  10   1         11.43          1.77        23.16 o
   7  10   1         12.80         26.76        16.24 o
   8  10   1         81.75         96.32        26.72 o
   9  10   1         19.36         20.59        12.26 o
  10  10   1        120.20        128.50        30.98 o
  11  10   1         13.63         20.96        17.81 o
  12  10   1          7.30         27.47        17.59 o
  13  10   1          5.07         -7.78        11.75 o
  14  10   1          0.06          6.96        11.15 o
  15  10   1         30.59         18.56        16.09 o
  16  10   1         20.49          3.67        11.97 o
  17  10   1          1.30        -13.03        14.15 o
 -14  11   1         30.00         47.08        23.05 o
 -13  11   1         27.44         23.95        19.98 o
 -12  11   1         13.37         33.98        19.83 o
 -11  11   1          9.64         -3.81         9.07 o
 -10  11   1          2.00         16.53         8.16 o
  -9  11   1         11.48         21.28        11.67 o
  -8  11   1         77.67         91.59        18.79 o
  -7  11   1         35.73         43.30        14.20 o
  -6  11   1         25.88         24.60        13.13 o
  -5  11   1          0.38         -5.84        10.99 o
  -4  11   1          8.12         15.15        11.99 o
  -3  11   1          4.24         -3.56        10.66 o
  -2  11   1         61.03         56.71        24.89 o
  -1  11   1        168.16        168.12        23.43 o
   0  11   1          1.79         32.13        13.11 o
   1  11   1          4.15         16.97        10.79 o
   2  11   1          3.34          6.29        19.50 o
   3  11   1        109.06        114.38        19.88 o
   4  11   1         68.03         61.69        15.12 o
   5  11   1          0.01         -4.09        10.76 o
   6  11   1          0.01          4.56        14.71 o
   7  11   1         53.27         84.53        18.32 o
   8  11   1          4.49          4.63        10.24 o
   9  11   1          6.99         -1.76         9.78 o
  10  11   1          3.33          9.95        10.63 o
  11  11   1          0.39        -18.11        18.11 o
  12  11   1         62.11         60.62        23.65 o
  13  11   1          9.97         16.32        16.02 o
  14  11   1          1.25         12.50        14.67 o
  16  11   1          0.21        -15.49        15.49 o
 -11  12   1          5.39        -14.97        17.14 o
 -10  12   1          0.09         -1.42        17.14 o
  -9  12   1          7.58         21.69        13.19 o
  -8  12   1          0.50         17.69        10.03 o
  -7  12   1          6.19          7.25        10.70 o
  -6  12   1         13.08         12.71        10.81 o
  -5  12   1         21.38         33.35        14.65 o
  -4  12   1          2.76         -9.95         9.95 o
  -3  12   1          9.23          1.66        10.67 o
  -2  12   1          0.11         -2.57         8.78 o
  -1  12   1         72.68         80.68        19.04 o
   0  12   1          0.02         -4.82        10.40 o
   1  12   1          3.26          6.25        27.24 o
   2  12   1         16.22          9.84        22.30 o
   3  12   1          3.84          1.57        12.20 o
   4  12   1          8.09          0.57        16.73 o
   5  12   1          5.25         27.78        14.27 o
   6  12   1         16.24          7.56        10.38 o
   7  12   1          9.06         33.98        19.53 o
   8  12   1         28.86         23.71        14.59 o
   9  12   1          1.32          7.65        11.18 o
  10  12   1          2.89         15.99        11.58 o
  11  12   1          0.30          4.49        15.12 o
  12  12   1         11.22         41.31        21.63 o
  -6  13   1          2.96          6.21        17.36 o
  -5  13   1         19.27         56.88        27.09 o
  -4  13   1         59.13         74.39        25.45 o
  -3  13   1          0.59         25.07        13.05 o
  -2  13   1         48.05         47.74        16.12 o
  -1  13   1          6.55        -12.21        12.21 o
   0  13   1          1.11          6.85        22.90 o
   1  13   1          6.29         12.48        10.41 o
   2  13   1          4.51         12.84        17.78 o
   3  13   1          2.42         11.69        19.46 o
   4  13   1          9.46        -12.30        29.90 o
   5  13   1          2.50          5.33        10.57 o
   6  13   1         10.43         30.26        15.83 o
   7  13   1         31.02         54.92        17.88 o
   8  13   1          0.09          8.53        17.81 o
 -28   0   2          0.73          4.04        14.15 o
 -26   0   2          8.01         -6.21        16.62 o
 -24   0   2          8.65          3.80         8.26 o
 -22   0   2        194.96        175.41        21.41 o
 -20   0   2         43.50         43.90        11.64 o
 -18   0   2          8.65         11.74         8.27 o
 -16   0   2        237.15        229.82        27.50 o
 -14   0   2        109.02        139.11        11.45 o
 -12   0   2       2010.28       1985.77        38.48 o
 -10   0   2       7876.61       8840.56        95.80 o
  -8   0   2        221.78        189.58        13.22 o
  -6   0   2       3608.53       3932.51        58.34 o
  -4   0   2      10244.64      10603.04        81.22 o
   2   0   2      43804.48      50584.33      1218.70 o
   4   0   2      13799.99      12799.42        90.26 o
   6   0   2      21435.15      20683.12       127.75 o
   8   0   2        107.57        146.10         5.05 o
  10   0   2       4565.12       4406.08       155.34 o
  12   0   2       1808.55       1816.18        58.12 o
  14   0   2       3875.86       3751.45        61.39 o
  16   0   2         93.21         88.27        12.58 o
  18   0   2       1074.08       1074.95        38.58 o
  20   0   2          0.00          6.03         8.42 o
  22   0   2         30.87         45.38        13.40 o
  24   0   2         10.11         -2.10         8.61 o
  26   0   2         18.02         14.86        14.00 o
  28   0   2          4.12          8.29        10.49 o
 -28   1   2          7.13        -11.82        11.82 o
 -27   1   2          0.00         14.87        13.38 o
 -26   1   2         12.59         51.28        16.88 o
 -25   1   2         26.63         24.61         9.92 o
 -24   1   2         12.57         12.79         9.24 o
 -23   1   2         54.47         52.12         8.81 o
 -22   1   2          0.71         -3.86         5.59 o
 -21   1   2          1.49          2.65         5.12 o
 -20   1   2         37.36         20.44         6.61 o
 -19   1   2         51.31         53.95         8.20 o
 -18   1   2         19.08         15.57         6.74 o
 -17   1   2          1.95         14.69         5.97 o
 -16   1   2       2706.07       2677.63        46.44 o
 -15   1   2        484.01        474.80        19.20 o
 -14   1   2         59.87         78.08         9.12 o
 -13   1   2        115.34         80.37        10.01 o
 -12   1   2         10.76         20.02         2.74 o
 -11   1   2        749.72        738.77        26.35 o
 -10   1   2       4922.27       5351.20        41.68 o
  -9   1   2       5275.23       6043.59        48.21 o
  -8   1   2       1095.87       1151.26        19.41 o
  -7   1   2        319.35        306.59         7.25 o
  -6   1   2       1754.36       1830.84        15.15 o
  -5   1   2       1829.25       1642.99        15.01 o
  -4   1   2      10209.61       9296.64        92.57 o
  -3   1   2       5785.44       6130.88       103.32 o
  -2   1   2      11241.73      10436.49        62.12 o
  -1   1   2       4127.27       4106.46        34.85 o
   1   1   2        124.39         56.51         5.24 o
   2   1   2       1998.35       3012.75        30.21 o
   3   1   2      13330.86      14075.01       186.62 o
   4   1   2       3163.50       3404.70        35.91 o
   5   1   2       1882.23       2143.79        30.84 o
   6   1   2         14.69         39.44         3.74 o
   7   1   2       3211.87       3097.37        40.69 o
   8   1   2       4719.66       4379.55        30.87 o
   9   1   2        610.44        753.90        11.25 o
  10   1   2       1732.31       1728.41        29.89 o
  11   1   2        486.06        441.68        10.94 o
  12   1   2       1822.31       1863.58        31.67 o
  13   1   2        398.76        341.70        10.53 o
  14   1   2       1689.36       1530.97        37.41 o
  15   1   2        880.43        824.78        23.66 o
  16   1   2       1769.84       1707.08        35.44 o
  17   1   2        529.35        519.56        20.66 o
  18   1   2          3.11         11.76         5.81 o
  19   1   2        290.47        272.05        17.62 o
  20   1   2          0.02          8.11         6.83 o
  21   1   2        186.93        185.82        15.48 o
  22   1   2          0.59          7.57         6.28 o
  23   1   2        130.21        163.37        15.51 o
  24   1   2          0.06          5.57         6.72 o
  25   1   2         96.95        115.18        14.85 o
  26   1   2        247.56        283.06        25.81 o
  27   1   2          2.92         -3.52        10.90 o
  28   1   2          0.98         14.02         8.74 o
 -27   2   2         22.35         14.15        17.21 o
 -26   2   2          4.41         -9.13        17.14 o
 -25   2   2         55.39         49.09        18.34 o
 -24   2   2         20.10         12.88        10.06 o
 -23   2   2          3.83          4.23         8.48 o
 -22   2   2         84.41         69.54        12.25 o
 -21   2   2         27.93         55.24        14.52 o
 -20   2   2         11.38         17.23        12.15 o
 -19   2   2         21.04         19.59         7.20 o
 -18   2   2         75.45         81.50        11.96 o
 -17   2   2         38.57         25.36         7.74 o
 -16   2   2        361.33        348.68        23.00 o
 -15   2   2        559.23        508.08        28.45 o
 -14   2   2         29.83         36.92         7.98 o
 -13   2   2       1044.39       1122.22        27.88 o
 -12   2   2        319.94        396.42        16.27 o
 -11   2   2          0.01         -1.39         2.08 o
 -10   2   2         75.12         89.38         7.36 o
  -9   2   2        286.20        301.02        11.19 o
  -8   2   2       2335.68       2516.54        81.05 o
  -7   2   2        718.50       1043.53        25.60 o
  -6   2   2         81.82         90.57         8.18 o
  -5   2   2         92.07         34.65         9.95 o
  -4   2   2       6972.33       7771.89       103.06 o
  -3   2   2       4287.38       3752.24        88.91 o
  -2   2   2       6400.22       7210.29        76.48 o
  -1   2   2      23359.00      22948.47       741.43 o
   0   2   2      18261.25      20175.40       135.54 o
   1   2   2        537.52        867.64        12.26 o
   2   2   2      20796.65      22352.42       899.69 o
   3   2   2      18374.98      19403.53       433.04 o
   4   2   2        111.05         59.37         6.98 o
   5   2   2        870.40        979.60        16.32 o
   6   2   2       5419.80       5208.19        99.37 o
   7   2   2       1582.76       1395.19        26.59 o
   8   2   2          9.17         22.84         4.59 o
   9   2   2       9160.10       9340.34        83.59 o
  10   2   2        105.64        109.56         6.51 o
  11   2   2       2460.01       2209.31        26.51 o
  12   2   2        538.17        566.31        11.62 o
  13   2   2        644.37        542.39        11.95 o
  14   2   2        193.41        175.69         9.33 o
  15   2   2          0.84          0.22         6.97 o
  16   2   2        172.96        146.69         8.70 o
  17   2   2        134.61        143.84        13.52 o
  18   2   2        184.50        183.72        14.70 o
  19   2   2         71.84        108.97        14.16 o
  20   2   2         18.51          6.18         8.35 o
  21   2   2         27.98         -0.99         8.87 o
  22   2   2          6.74          8.35         8.21 o
  23   2   2          7.93         -7.19         7.60 o
  24   2   2         17.52         38.29        13.20 o
  25   2   2         13.01         -2.57         8.83 o
  26   2   2          1.99         -0.56        10.16 o
  27   2   2          0.19        -13.02        13.02 o
  28   2   2          0.67         18.33        23.87 o
  29   2   2         76.29         85.10        27.77 o
 -27   3   2          0.38         -2.25        13.17 o
 -26   3   2          0.00          0.80         8.58 o
 -25   3   2         36.97         43.76        14.02 o
 -24   3   2          9.68        -15.12        15.12 o
 -23   3   2         45.73         66.98        27.47 o
 -22   3   2          0.06        -15.72        15.72 o
 -21   3   2          0.20         -0.97        11.00 o
 -20   3   2         66.68         75.74        25.30 o
 -19   3   2          4.78          8.70         8.42 o
 -18   3   2        523.38        487.17        43.11 o
 -17   3   2          4.88         40.12        18.86 o
 -16   3   2        380.87        411.27        25.92 o
 -15   3   2         55.90         41.96         7.54 o
 -14   3   2        263.66        234.32         9.37 o
 -13   3   2          0.04         -2.75         2.75 o
 -12   3   2         28.49         32.47         4.88 o
 -11   3   2        275.32        318.87        16.71 o
 -10   3   2         55.71         50.82        10.48 o
  -9   3   2        187.84        211.38        16.53 o
  -8   3   2       1034.06       1159.73        29.97 o
  -7   3   2        255.64        191.47        11.89 o
  -6   3   2        243.12        312.39        26.79 o
  -5   3   2          8.09         19.98         8.76 o
  -4   3   2        478.56        518.59        13.34 o
  -3   3   2       3274.30       3512.90        44.21 o
  -2   3   2       1013.70       1053.09        15.17 o
  -1   3   2       2625.48       2527.98        57.81 o
   0   3   2        309.88        263.83         8.05 o
   1   3   2       2682.19       2116.44        44.64 o
   2   3   2        349.45        317.83         8.65 o
   3   3   2       1106.99       1013.85        18.81 o
   4   3   2        369.28        404.83         9.56 o
   5   3   2       1938.53       2210.61        94.47 o
   6   3   2       8250.30       9563.49        94.83 o
   7   3   2        489.60        428.72        10.73 o
   8   3   2       8362.90       9535.69       268.39 o
   9   3   2       8582.30       9171.16       162.49 o
  10   3   2       1652.26       1727.73        25.12 o
  11   3   2        701.26        620.87        13.48 o
  12   3   2         45.33         40.03         3.56 o
  13   3   2        873.34        813.47        19.52 o
  14   3   2          0.30          3.17         4.66 o
  15   3   2        227.81        232.25        14.64 o
  16   3   2         46.01         29.01         5.42 o
  17   3   2         76.68         60.91        13.11 o
  18   3   2          4.13          1.30        10.01 o
  19   3   2         14.27          0.56        13.28 o
  20   3   2         67.61         45.58        19.23 o
  21   3   2          2.51         13.25        14.22 o
  22   3   2        167.23        138.31        28.96 o
  23   3   2         21.87         40.27        20.58 o
  24   3   2         41.67         46.89        15.25 o
  25   3   2          7.10          3.05        17.85 o
  26   3   2         22.40         16.26         9.79 o
  27   3   2         13.03         24.07        15.05 o
  28   3   2          5.27          1.27        11.15 o
 -26   4   2         12.37         -0.60        16.24 o
 -25   4   2          1.80          4.19        13.25 o
 -24   4   2          7.46         36.60        20.51 o
 -23   4   2         39.35         64.89        25.00 o
 -22   4   2          1.28          0.60        12.12 o
 -21   4   2          1.83         27.24        19.38 o
 -20   4   2        240.40        285.97        40.12 o
 -19   4   2          0.98         -0.52        12.27 o
 -18   4   2         31.63         48.46        10.26 o
 -17   4   2        145.08        177.97        18.54 o
 -16   4   2        317.39        293.04        18.73 o
 -15   4   2         34.90         55.21         5.70 o
 -14   4   2        130.86        138.98        10.65 o
 -13   4   2        339.86        334.94        16.60 o
 -12   4   2        282.72        245.22        21.06 o
 -11   4   2       1662.11       1681.13        68.56 o
 -10   4   2          5.97         29.94        13.47 o
  -9   4   2        708.91        734.85        50.07 o
  -8   4   2          0.48          1.99         2.67 o
  -7   4   2       1464.25       1780.70        28.33 o
  -6   4   2        102.49         89.44         4.97 o
  -5   4   2         55.66         41.35         7.15 o
  -4   4   2        250.25        280.54        33.79 o
  -3   4   2       4033.49       4047.63       130.97 o
  -2   4   2         89.03         87.40         5.85 o
  -1   4   2       2344.29       2172.44        31.61 o
   0   4   2       1371.02       1855.56        20.10 o
   1   4   2       6078.71       6481.48       158.83 o
   2   4   2       1640.63       1445.46        25.85 o
   3   4   2        829.60       1074.24        22.57 o
   4   4   2        326.78        446.65        20.59 o
   5   4   2        198.01        203.63        15.06 o
   6   4   2         11.40         23.41         6.05 o
   7   4   2         80.05        101.93        11.64 o
   8   4   2         42.14         31.02         5.11 o
   9   4   2        461.78        558.87        21.95 o
  10   4   2         55.26         55.23         5.96 o
  11   4   2        296.92        305.08        10.43 o
  12   4   2         10.36          7.25         2.95 o
  13   4   2          6.42          8.27         3.03 o
  14   4   2          2.24         -3.91         3.91 o
  15   4   2          0.83         -1.44         5.69 o
  16   4   2        424.95        381.56        20.64 o
  17   4   2         81.76         85.26         9.99 o
  18   4   2          0.26          5.80         9.23 o
  19   4   2          1.50        -14.00        14.00 o
  20   4   2         44.50         46.85        17.06 o
  21   4   2         21.11         35.63        16.99 o
  22   4   2         33.53         60.40        23.95 o
  23   4   2        324.58        411.41        52.84 o
  24   4   2         11.99         45.95        24.10 o
  25   4   2         40.88         90.26        27.39 o
  26   4   2          5.70         -1.09        23.13 o
  27   4   2         24.71         33.83        19.61 o
  28   4   2          1.35         14.07        18.26 o
 -25   5   2         28.38         72.15        27.32 o
 -24   5   2          0.93         10.10        15.42 o
 -23   5   2         35.09         46.78        21.70 o
 -22   5   2         23.82         26.87        19.61 o
 -21   5   2          0.77          2.32        16.17 o
 -20   5   2          8.67        -12.27        17.29 o
 -19   5   2        106.09         67.36        21.78 o
 -18   5   2         70.41         75.81        15.17 o
 -17   5   2         35.50         42.47        13.26 o
 -16   5   2         71.80         51.71         8.63 o
 -15   5   2        183.74        187.22        13.72 o
 -14   5   2        157.81        171.60        13.63 o
 -13   5   2        700.61        628.20        35.26 o
 -12   5   2        605.46        783.30        54.11 o
 -11   5   2         98.37         79.32        12.05 o
 -10   5   2        171.01        150.39        11.97 o
  -9   5   2        420.54        461.33        12.68 o
  -8   5   2       1807.17       1811.39        22.69 o
  -7   5   2        354.04        334.56        11.49 o
  -6   5   2          3.17         13.52        10.81 o
  -5   5   2         41.64         55.47         9.76 o
  -4   5   2       2084.09       2119.40        75.82 o
  -3   5   2        163.06        181.29        11.86 o
  -2   5   2       5612.08       5693.80        79.51 o
  -1   5   2        371.88        375.52        11.34 o
   0   5   2       4767.27       4978.02        65.70 o
   1   5   2       1645.05       2061.60        72.93 o
   2   5   2        278.43        237.92        14.46 o
   3   5   2         10.56         -2.69         5.18 o
   4   5   2        403.76        401.58        15.87 o
   5   5   2          3.23          5.78         8.16 o
   6   5   2          1.97          6.48         5.54 o
   7   5   2        185.36        178.25        12.99 o
   8   5   2        170.55        109.24        12.94 o
   9   5   2        524.36        556.22        29.50 o
  10   5   2        266.72        288.31        22.37 o
  11   5   2        207.13        203.03        19.79 o
  12   5   2          0.05          0.86         2.62 o
  13   5   2        359.10        286.03        10.59 o
  14   5   2          2.34         -6.19         6.19 o
  15   5   2         31.40         21.45         7.15 o
  16   5   2          0.17         -5.94         5.94 o
  17   5   2         24.01         17.72        11.01 o
  18   5   2         23.22         11.45        12.20 o
  19   5   2          5.24         15.87        17.21 o
  20   5   2          1.84         -5.91        15.34 o
  21   5   2          6.31          0.37        13.40 o
  22   5   2          6.18        -10.40        13.92 o
  23   5   2         14.40         -6.21        13.40 o
  24   5   2         16.36         52.84        25.15 o
  25   5   2          2.55         10.70        18.34 o
  26   5   2          6.16         35.48        20.21 o
 -24   6   2          8.17         66.61        25.22 o
 -23   6   2         38.27         45.58        26.72 o
 -22   6   2          0.90        -17.21        17.21 o
 -21   6   2          0.33          7.78        16.62 o
 -20   6   2         11.22         23.28        29.97 o
 -19   6   2         36.63         36.50        13.93 o
 -18   6   2         39.67         61.59        15.19 o
 -17   6   2         71.70         85.18        16.72 o
 -16   6   2          1.48         15.05        10.69 o
 -15   6   2         21.94          6.33         5.15 o
 -14   6   2          2.13         -0.98         4.53 o
 -13   6   2         75.21         63.59        10.11 o
 -12   6   2        630.84        640.64        52.69 o
 -11   6   2        184.10        238.82        36.37 o
 -10   6   2          8.68          5.77         6.35 o
  -9   6   2       1952.82       1757.36        53.59 o
  -8   6   2          0.09         13.99         9.84 o
  -7   6   2        142.07        211.21        29.71 o
  -6   6   2         28.51         26.94        11.97 o
  -5   6   2         41.40         68.03        17.44 o
  -4   6   2         40.09         23.43        11.60 o
  -3   6   2          0.32          0.80         3.89 o
  -2   6   2         14.45         15.61         5.49 o
  -1   6   2       2126.83       2135.42        27.60 o
   0   6   2         61.19         68.32         7.00 o
   1   6   2        329.31        277.23        14.03 o
   2   6   2         30.40         23.65         8.68 o
   3   6   2          3.73          3.58         5.52 o
   4   6   2          0.26         -3.00         7.71 o
   5   6   2        575.31        529.23        26.82 o
   6   6   2        154.55        125.15        21.74 o
   7   6   2         72.31         69.84        11.06 o
   8   6   2          7.81          8.57         6.77 o
   9   6   2         26.07         42.59        10.86 o
  10   6   2        394.91        366.22        27.80 o
  11   6   2          0.14         -2.60         7.41 o
  12   6   2          1.61        -10.26        10.26 o
  13   6   2        257.57        268.78        30.65 o
  14   6   2         78.25         55.24        12.97 o
  15   6   2         12.47          0.77         5.55 o
  16   6   2         77.01         69.31         9.68 o
  17   6   2          6.59         18.45         7.33 o
  18   6   2         28.71         43.78        18.56 o
  19   6   2         23.00        -10.63        14.82 o
  20   6   2          1.95          3.14        12.50 o
  21   6   2         19.07         19.83        18.79 o
  22   6   2          0.01        -16.32        16.62 o
  23   6   2         13.64         48.57        22.30 o
  24   6   2          2.15         -7.11        18.94 o
 -23   7   2          2.86         -6.66        15.19 o
 -22   7   2         48.93         65.04        25.30 o
 -21   7   2         16.37         17.36        17.44 o
 -20   7   2         15.40         12.85        11.51 o
 -19   7   2          0.66         20.38        11.87 o
 -18   7   2         13.05          4.00        19.42 o
 -17   7   2         75.39        126.47        29.38 o
 -16   7   2         72.11         69.59        15.97 o
 -15   7   2         88.46         96.22        17.97 o
 -14   7   2        258.97        302.66        39.89 o
 -13   7   2          4.50         33.38        16.76 o
 -12   7   2         67.00         73.14        12.46 o
 -11   7   2        107.78         95.20        22.00 o
 -10   7   2        403.91        465.37        46.85 o
  -9   7   2        354.63        319.43        38.09 o
  -8   7   2        176.11        121.32        23.50 o
  -7   7   2        144.36         93.10        20.06 o
  -6   7   2          0.12         18.86        13.32 o
  -5   7   2          1.38        -12.27        15.12 o
  -4   7   2        163.87        192.42        28.59 o
  -3   7   2        166.62        127.14        19.83 o
  -2   7   2        280.81        261.06        21.79 o
  -1   7   2          0.62          4.39         3.54 o
   0   7   2          1.07          2.26         5.49 o
   1   7   2         11.01         14.79         5.10 o
   2   7   2        132.81        122.02        11.09 o
   3   7   2        509.97        569.90        27.35 o
   4   7   2         70.69         70.62        10.15 o
   5   7   2         67.22         66.61        10.44 o
   6   7   2        843.48        838.06        86.63 o
   7   7   2        106.99         72.80        12.40 o
   8   7   2        506.35        521.22        25.79 o
   9   7   2        246.46        294.15        32.22 o
  10   7   2       1019.24        977.51        45.47 o
  11   7   2        260.91        272.62        24.74 o
  12   7   2         23.47         19.59         8.31 o
  13   7   2         23.45         21.94         8.58 o
  14   7   2        129.33        158.37        28.22 o
  15   7   2        104.41         97.22        24.55 o
  16   7   2         11.15         24.53         8.42 o
  17   7   2         33.22         36.81        14.20 o
  18   7   2          7.63         12.92        11.69 o
  19   7   2         41.82         57.40        19.83 o
  20   7   2          5.29         19.16        18.34 o
  21   7   2         72.10         98.79        27.69 o
  22   7   2          8.75         13.55        17.14 o
  23   7   2         26.21         19.53        15.27 o
 -21   8   2          0.39         14.76        13.01 o
 -20   8   2          0.05         60.09        18.75 o
 -19   8   2         32.65         46.23        15.78 o
 -18   8   2          5.39          9.34        10.31 o
 -17   8   2         17.00         49.46        14.29 o
 -16   8   2          0.01          4.32        33.31 o
 -15   8   2         13.30         36.67        20.73 o
 -14   8   2         13.25         -0.75        10.70 o
 -13   8   2         21.41         28.81        16.54 o
 -12   8   2         21.19        -13.02        13.02 o
 -11   8   2         17.64          4.00         8.78 o
 -10   8   2          9.01         -7.18        15.04 o
  -9   8   2          2.43          0.15        11.08 o
  -8   8   2        104.88         86.82        22.83 o
  -7   8   2        220.53        207.01        33.90 o
  -6   8   2        989.90       1079.91        71.25 o
  -5   8   2        752.04        744.66        54.52 o
  -4   8   2         22.05         12.08         7.65 o
  -3   8   2          8.18         -4.47         9.31 o
  -2   8   2         14.38         -0.49        20.73 o
  -1   8   2         32.55         45.02        12.08 o
   0   8   2          8.34          2.07        13.70 o
   1   8   2        305.25        276.03        24.58 o
   2   8   2          4.17         -9.34         9.34 o
   3   8   2         40.11         29.26        10.19 o
   4   8   2         31.83         14.22         9.36 o
   5   8   2         92.49         95.80        21.26 o
   6   8   2         92.88        111.09        15.47 o
   7   8   2         77.45         89.60        14.63 o
   8   8   2         60.99         84.42        24.40 o
   9   8   2        499.50        527.57        49.92 o
  10   8   2         13.33          5.31        10.78 o
  11   8   2          6.44         13.02        12.27 o
  12   8   2         27.85         28.29        15.72 o
  13   8   2        142.58        181.19        32.11 o
  14   8   2         61.97         70.65        23.65 o
  15   8   2          0.00         35.25        21.63 o
  16   8   2          0.36          3.23         7.54 o
  17   8   2          0.21          7.98        13.82 o
  18   8   2          0.02         14.15        11.14 o
  19   8   2         19.62         16.86        11.34 o
  20   8   2         13.43         31.81        21.18 o
  21   8   2         37.43         63.09        25.82 o
 -19   9   2          7.62          9.98        11.29 o
 -18   9   2         26.74         31.60        13.45 o
 -17   9   2         21.18         56.26        17.06 o
 -16   9   2         96.22         83.23        18.08 o
 -15   9   2          1.69         22.08        16.54 o
 -14   9   2         16.35         39.89        18.86 o
 -13   9   2          0.75         28.37        19.76 o
 -12   9   2         73.96         93.85        26.87 o
 -11   9   2          0.03          0.49         9.67 o
 -10   9   2          2.37         23.65        18.26 o
  -9   9   2          0.02         11.60        13.92 o
  -8   9   2         58.00         34.95        18.26 o
  -7   9   2          1.03         -9.54         9.54 o
  -6   9   2         24.91         24.06         9.55 o
  -5   9   2          5.05          6.92        10.91 o
  -4   9   2        110.54        104.29        24.89 o
  -3   9   2         14.35         -8.63         8.63 o
  -2   9   2        189.39        224.00        31.13 o
  -1   9   2         14.25         11.41        13.28 o
   0   9   2          5.80         -7.65         9.32 o
   1   9   2         25.97         -3.27        14.86 o
   2   9   2         20.08         17.21         8.81 o
   3   9   2          2.78         12.63         9.54 o
   4   9   2        254.21        304.10        27.38 o
   5   9   2        147.24        120.89        18.31 o
   6   9   2         54.75         87.19        23.65 o
   7   9   2          0.18         21.78        14.89 o
   8   9   2         79.13         87.71        16.49 o
   9   9   2         64.96         88.09        24.77 o
  10   9   2         65.70         61.97        21.03 o
  11   9   2          0.16          3.07        10.48 o
  12   9   2          0.00          3.82        11.97 o
  13   9   2          0.60         -6.89        12.87 o
  14   9   2         49.25         42.21        18.64 o
  15   9   2          8.11          2.84        13.55 o
  16   9   2         14.13         -4.56        10.61 o
  17   9   2         15.13         -0.61         9.16 o
  18   9   2          2.22          0.03        10.49 o
  19   9   2         17.97         18.16         9.80 o
 -17  10   2          2.17         10.28        11.56 o
 -16  10   2          0.35         21.25        25.78 o
 -15  10   2         17.01         14.37        16.39 o
 -14  10   2         16.14         16.24        16.17 o
 -13  10   2         26.07         35.85        19.61 o
 -12  10   2          7.60         19.83        17.96 o
 -11  10   2         37.01         45.44        16.11 o
 -10  10   2          1.84         27.84        16.91 o
  -9  10   2        124.18        153.31        22.68 o
  -8  10   2         10.92         35.87        13.28 o
  -7  10   2          0.06          1.16        15.12 o
  -6  10   2         87.66        102.19        17.99 o
  -5  10   2         17.10         12.95         9.18 o
  -4  10   2         10.73         -8.58        10.77 o
  -3  10   2         50.19         60.78        14.81 o
  -2  10   2         48.31         58.90        13.67 o
  -1  10   2          6.88         14.59        11.08 o
   0  10   2          1.13        -10.04        10.04 o
   1  10   2          0.69        -10.34        10.34 o
   2  10   2          8.27         13.49         9.03 o
   3  10   2        220.14        217.73        24.98 o
   4  10   2         82.00         80.15        16.36 o
   5  10   2         12.26         -4.19         8.52 o
   6  10   2        144.19        173.09        29.19 o
   7  10   2         96.58        105.49        17.88 o
   8  10   2          9.06         28.76        24.74 o
   9  10   2         18.66         -3.29        13.17 o
  10  10   2         22.90         40.27        19.01 o
  11  10   2        114.43        129.03        29.71 o
  12  10   2         25.72          6.96        15.64 o
  13  10   2          0.38          4.86        15.19 o
  14  10   2         40.35        116.38        32.26 o
  15  10   2         23.28         21.55        18.56 o
  16  10   2          0.15        -11.69        11.69 o
  17  10   2          3.48         -3.63        25.93 o
 -14  11   2          3.51        -13.25        15.87 o
 -13  11   2         29.12         57.33        23.95 o
 -12  11   2         44.67         25.00        19.91 o
 -11  11   2        181.75        177.57        25.21 o
 -10  11   2         62.10         82.77        18.26 o
  -9  11   2         37.34         37.21        13.49 o
  -8  11   2         40.19         76.81        18.96 o
  -7  11   2        250.60        285.47        30.67 o
  -6  11   2         74.18         91.59        18.99 o
  -5  11   2         68.55         84.28        18.26 o
  -4  11   2         19.13         15.11        10.52 o
  -3  11   2         51.36         65.08        16.06 o
  -2  11   2          1.70          7.84        19.42 o
  -1  11   2          7.78         -6.27        10.81 o
   0  11   2          3.66         32.01        12.27 o
   1  11   2         14.68         20.00        11.05 o
   2  11   2        117.54        112.16        19.76 o
   3  11   2          8.81         22.85        13.15 o
   4  11   2          0.00         27.70        13.72 o
   5  11   2         65.79         60.39        17.17 o
   6  11   2         87.36         99.93        19.40 o
   7  11   2         14.12         23.77        26.87 o
   8  11   2         40.70         23.28         8.87 o
   9  11   2          6.00         -0.30        20.06 o
  10  11   2          2.62        -14.15        14.15 o
  11  11   2         17.58        -16.47        16.47 o
  12  11   2          8.22         22.08        20.88 o
  13  11   2         16.73         35.40        19.68 o
  14  11   2          0.45          9.51        16.09 o
  15  11   2          3.17        -20.13        20.13 o
  16  11   2          3.38          8.68        14.52 o
 -10  12   2          3.56        -11.51        14.18 o
  -9  12   2         10.30         44.53        24.10 o
  -8  12   2          1.98        -11.23        13.62 o
  -7  12   2         13.96         34.20        23.73 o
  -6  12   2         23.02         41.25        14.61 o
  -5  12   2          1.05         16.94        22.30 o
  -4  12   2          8.29         -9.05        10.93 o
  -3  12   2          6.19         17.91        11.10 o
  -2  12   2          2.83         -1.50         9.45 o
  -1  12   2          2.45          1.83        23.54 o
   0  12   2          7.53          5.10        25.41 o
   1  12   2         16.94         34.95        18.52 o
   2  12   2         18.08         55.20        17.12 o
   3  12   2          1.64          1.01        10.52 o
   4  12   2         26.25         15.62        16.50 o
   5  12   2          4.31         -3.40        17.66 o
   6  12   2          2.98         15.42        20.66 o
   7  12   2          6.43         12.89        18.61 o
   8  12   2         26.24          5.80        21.03 o
   9  12   2          5.75         -3.64        10.50 o
  10  12   2          0.83        -17.14        17.14 o
  11  12   2          1.43          0.04         8.83 o
  12  12   2          1.22        -16.09        16.09 o
  13  12   2          3.65         -6.96        15.49 o
  -5  13   2         21.98         11.60        18.11 o
  -4  13   2          0.54        -15.34        17.96 o
  -3  13   2          1.54         34.05        22.23 o
  -2  13   2         16.73         22.98        18.41 o
  -1  13   2          6.92          6.96        15.42 o
   0  13   2         25.40         26.88        12.54 o
   1  13   2         31.16         16.99        10.03 o
   2  13   2          0.41         -1.81        23.87 o
   3  13   2          0.48          2.99        11.83 o
   4  13   2          1.14        -11.61        11.61 o
   5  13   2          7.46          3.15        25.18 o
   6  13   2          1.34         -9.10         9.10 o
   7  13   2         18.90         33.90        21.48 o
   8  13   2         19.61         50.59        24.10 o
 -27   0   3          1.53         -7.11        17.14 o
 -25   0   3        294.62        358.50        52.54 o
 -23   0   3         97.76         87.50        15.83 o
 -21   0   3          9.28         21.97         9.33 o
 -19   0   3        121.18        116.70        16.06 o
 -17   0   3        487.45        473.57        23.21 o
 -15   0   3        687.75        701.84        35.57 o
 -13   0   3       2755.65       3119.06        69.82 o
 -11   0   3        203.81        200.99        16.17 o
  -9   0   3        353.22        280.07        29.30 o
  -7   0   3      16002.74      16917.79       283.28 o
  -5   0   3         63.86        119.38         4.28 o
  -3   0   3       1291.61       1307.83        20.22 o
  -1   0   3         35.52        113.09         8.01 o
   1   0   3      17493.15      19153.15        96.10 o
   3   0   3         36.41         87.23         4.44 o
   5   0   3      13272.67      12152.41        46.97 o
   7   0   3       1444.90       1356.93        17.80 o
   9   0   3         28.18         36.18         3.13 o
  11   0   3       3711.82       3736.55        77.90 o
  13   0   3       1706.64       1697.64        63.85 o
  15   0   3       1068.15       1245.46        37.83 o
  17   0   3        714.11        739.74        31.00 o
  19   0   3         10.19         -0.65         6.86 o
  21   0   3         37.99         33.42        14.26 o
  23   0   3        105.98        115.29        19.66 o
  25   0   3        106.64        177.45        24.84 o
  27   0   3        211.70        233.18        29.66 o
  29   0   3         23.57         -3.82        14.82 o
 -28   1   3          1.82          0.75        18.34 o
 -27   1   3         10.76         13.99        13.24 o
 -26   1   3          8.92         -1.44        14.71 o
 -25   1   3         13.29         20.16        11.71 o
 -24   1   3         17.10         12.67         7.66 o
 -23   1   3         22.12         23.12         9.37 o
 -22   1   3          9.19          1.07         5.40 o
 -21   1   3          0.51         -2.78         5.21 o
 -20   1   3          8.81          9.42         5.92 o
 -19   1   3        442.15        430.34        18.55 o
 -18   1   3         83.71         84.39         8.58 o
 -17   1   3        202.78        164.88        12.90 o
 -16   1   3        713.07        767.50        25.35 o
 -15   1   3          0.18          1.45         4.58 o
 -14   1   3        399.00        414.64        15.78 o
 -13   1   3        290.45        256.13        10.35 o
 -12   1   3        304.22        261.15         8.54 o
 -11   1   3        596.44        505.05        11.04 o
 -10   1   3        349.88        442.30        10.16 o
  -9   1   3        579.87        694.75        25.27 o
  -8   1   3        161.31         86.65         4.30 o
  -7   1   3        624.70        808.03        10.08 o
  -6   1   3          1.82          9.72         1.76 o
  -5   1   3          4.61          6.15         1.50 o
  -4   1   3       2816.58       3468.04        33.65 o
  -3   1   3         20.69         37.23         4.62 o
  -2   1   3        878.96       1093.68        12.59 o
  -1   1   3        111.73        120.06         5.55 o
   0   1   3        482.88        642.75        30.55 o
   1   1   3        250.57        326.16         8.70 o
   2   1   3        563.07        590.14        20.51 o
   3   1   3       1726.12       2294.79        31.81 o
   4   1   3        874.33        738.95         9.90 o
   5   1   3      10805.73      10950.47       109.98 o
   6   1   3       6176.09       5966.90        53.51 o
   7   1   3        497.69        619.14         9.08 o
   8   1   3         71.38         72.51         3.58 o
   9   1   3          1.14          2.72         2.02 o
  10   1   3         23.13          8.79         2.10 o
  11   1   3        163.01        209.14         6.72 o
  12   1   3         39.59         39.04         3.68 o
  13   1   3        574.41        600.66        14.68 o
  14   1   3        461.17        429.59        12.64 o
  15   1   3        939.36        852.20        25.80 o
  16   1   3        517.95        495.09        22.73 o
  17   1   3        128.72        135.01        10.02 o
  18   1   3         34.65         14.71         5.31 o
  19   1   3         20.88         13.54         6.65 o
  20   1   3          9.60          4.11         5.92 o
  21   1   3         14.67         26.99         7.34 o
  22   1   3         31.95         22.35         8.04 o
  23   1   3         25.16         38.96        12.12 o
  24   1   3          4.25         -5.90         8.25 o
  25   1   3         16.28          0.75         6.80 o
  26   1   3          7.89         22.45         9.86 o
  27   1   3          0.00          9.57         8.61 o
  28   1   3          0.74          5.82         8.21 o
  29   1   3         11.21         -0.60        11.53 o
 -27   2   3          0.46        -21.48        21.48 o
 -26   2   3          7.36          3.14        14.74 o
 -25   2   3          7.14          2.39        13.55 o
 -24   2   3          4.72         11.74         8.58 o
 -23   2   3         22.95         39.35        12.87 o
 -22   2   3        184.28        183.17        19.07 o
 -21   2   3          0.02          2.41        11.31 o
 -20   2   3        171.38        179.94        16.94 o
 -19   2   3         65.11         64.96        10.48 o
 -18   2   3        266.96        291.73        20.89 o
 -17   2   3         51.27         73.66        14.37 o
 -16   2   3         39.69         39.31        10.39 o
 -15   2   3       1368.31       1360.68        38.71 o
 -14   2   3        716.11        695.65        30.22 o
 -13   2   3         22.13         30.07         4.17 o
 -12   2   3        391.75        354.33        17.42 o
 -11   2   3        139.39        137.15         7.02 o
 -10   2   3       3841.36       4070.26        38.16 o
  -9   2   3        428.67        518.06        15.08 o
  -8   2   3          1.70         26.09         3.83 o
  -7   2   3       2442.18       2741.26        29.23 o
  -6   2   3       1830.27       1851.14        21.75 o
  -5   2   3          0.54          0.14         3.43 o
  -4   2   3        885.05        813.94        15.18 o
  -3   2   3        670.18        609.77        15.83 o
  -2   2   3       1066.92       1200.29        44.34 o
  -1   2   3          2.13          9.42         7.52 o
   0   2   3       8764.43       9596.18        53.94 o
   1   2   3       1456.69       1666.40        15.94 o
   2   2   3       6857.76       7363.46        97.09 o
   3   2   3       5185.75       5246.48        88.98 o
   4   2   3       4159.42       4644.21       133.44 o
   5   2   3      13267.36      12853.32       144.99 o
   6   2   3       2338.37       2419.16        36.40 o
   7   2   3          0.01          2.51         2.61 o
   8   2   3       1921.83       2621.64        49.74 o
   9   2   3         32.99         29.95         5.32 o
  10   2   3       3341.58       3811.82        30.28 o
  11   2   3        320.92        309.98         9.09 o
  12   2   3        254.15        226.27         7.81 o
  13   2   3         45.37         32.36         3.90 o
  14   2   3        364.13        377.82         9.77 o
  15   2   3         14.49          7.02         6.35 o
  16   2   3        111.66        100.09         6.73 o
  17   2   3        101.40        102.23         9.02 o
  18   2   3         51.32         40.76         6.79 o
  19   2   3         43.60         33.12         7.21 o
  20   2   3          5.22         28.47        12.38 o
  21   2   3         97.92         97.21        14.29 o
  22   2   3         94.59        139.52        17.03 o
  23   2   3          2.23          4.27        25.30 o
  24   2   3         57.73         60.06        14.56 o
  25   2   3          0.23         21.35        12.14 o
  26   2   3         73.94         91.93        19.68 o
  27   2   3          0.93          4.74        10.96 o
  28   2   3          8.52         12.83        13.58 o
  29   2   3          0.02          6.89        16.09 o
 -27   3   3          0.97        -20.66        20.66 o
 -26   3   3          1.28         -1.42        14.07 o
 -25   3   3          5.76         13.50         9.63 o
 -24   3   3          4.10         -8.74         8.74 o
 -23   3   3          6.36         25.52        23.95 o
 -22   3   3         59.67         92.88        25.75 o
 -21   3   3          0.97         16.39        16.54 o
 -20   3   3          0.01         12.20         7.61 o
 -19   3   3        151.97        117.28        16.30 o
 -18   3   3         20.73         37.71        24.66 o
 -17   3   3       1821.69       1963.75        58.06 o
 -16   3   3        101.54         71.34        11.55 o
 -15   3   3          0.23         -1.17         6.73 o
 -14   3   3         37.10         29.28         6.07 o
 -13   3   3        161.20        149.60        10.67 o
 -12   3   3         49.37         56.52         6.19 o
 -11   3   3         11.29          7.02         2.92 o
 -10   3   3       1322.94       1345.35        32.87 o
  -9   3   3        254.58        262.63        12.92 o
  -8   3   3         87.93        112.41        19.31 o
  -7   3   3        746.99        932.47        46.63 o
  -6   3   3       1278.76       1288.12        51.94 o
  -5   3   3       3988.93       4461.03        53.08 o
  -4   3   3       1882.70       1714.77        26.52 o
  -3   3   3        888.57       1078.44        30.03 o
  -2   3   3       2808.78       2681.35        38.31 o
  -1   3   3        410.43        419.21        11.29 o
   0   3   3       8548.20       8351.29       105.90 o
   1   3   3        740.00        848.73        38.51 o
   2   3   3        214.85        170.93         8.54 o
   3   3   3       1113.90       1182.50        19.71 o
   4   3   3         93.64         33.96         8.42 o
   5   3   3        376.88        343.72        37.53 o
   6   3   3       7481.37       7291.54       121.86 o
   7   3   3       1655.34       1703.95        47.56 o
   8   3   3        835.19       1068.16        27.61 o
   9   3   3        105.28        123.45         8.23 o
  10   3   3         42.88         48.62         7.33 o
  11   3   3        551.31        575.83        17.91 o
  12   3   3         11.79         11.96         3.70 o
  13   3   3        234.18        224.10        12.12 o
  14   3   3          7.30         17.02         4.60 o
  15   3   3         38.14         42.44         5.99 o
  16   3   3         71.10         69.35         8.79 o
  17   3   3         53.88         39.27         8.10 o
  18   3   3         58.17         25.35        17.33 o
  19   3   3         65.04         46.84        14.28 o
  20   3   3          6.65         20.26         9.09 o
  21   3   3          0.26         -3.52        10.85 o
  22   3   3         52.25         69.68        24.02 o
  23   3   3          5.64          7.11        11.38 o
  24   3   3         16.72         22.80        17.96 o
  25   3   3          0.87          6.50         9.83 o
  26   3   3         25.06         35.78        11.36 o
  27   3   3         23.25         17.67        11.61 o
  28   3   3          1.55         25.07        18.04 o
 -26   4   3          1.31          8.91        18.11 o
 -25   4   3          8.55         63.84        27.69 o
 -24   4   3          8.49         10.48        14.44 o
 -23   4   3         21.75         50.97        21.26 o
 -22   4   3          1.39         26.49        19.38 o
 -21   4   3         28.92         49.70        19.38 o
 -20   4   3         35.76         41.69        18.34 o
 -19   4   3        242.59        174.98        33.01 o
 -18   4   3        169.60        165.17        15.25 o
 -17   4   3       1116.84       1177.56        38.47 o
 -16   4   3          0.47          1.73         6.97 o
 -15   4   3          6.28         11.35         3.84 o
 -14   4   3         49.62         29.02         5.34 o
 -13   4   3        307.92        298.03        15.68 o
 -12   4   3         79.73         84.70         8.85 o
 -11   4   3         46.74         39.75         6.86 o
 -10   4   3          6.06         11.38         8.38 o
  -9   4   3          2.95         -1.27        10.25 o
  -8   4   3       1226.53       1219.82        31.45 o
  -7   4   3        829.77        909.87        26.93 o
  -6   4   3        343.92        353.12        13.35 o
  -5   4   3        568.04        535.31        24.21 o
  -4   4   3       2032.54       2155.29        52.91 o
  -3   4   3       1500.91       1738.14        68.74 o
  -2   4   3       1342.80       1395.03        42.82 o
  -1   4   3       2749.43       2923.88        30.74 o
   0   4   3        577.59        608.50        14.18 o
   1   4   3       5437.30       5690.01        52.17 o
   2   4   3         83.11        131.43        10.58 o
   3   4   3       3673.53       4024.61        31.54 o
   4   4   3          9.74          7.72         3.93 o
   5   4   3       4826.79       5380.23       143.49 o
   6   4   3       2219.62       2412.20       102.26 o
   7   4   3          3.06         -2.52         2.52 o
   8   4   3        921.57        835.70        24.52 o
   9   4   3        189.72        183.39        10.64 o
  10   4   3        172.36        133.38        12.34 o
  11   4   3         47.02         51.56         4.32 o
  12   4   3         82.63         74.04         6.08 o
  13   4   3        151.37        139.26        11.31 o
  14   4   3         10.51         16.70         7.08 o
  15   4   3         75.08         81.68        12.38 o
  16   4   3        428.24        416.10        21.78 o
  17   4   3        146.84        153.64        14.18 o
  18   4   3          0.20         11.57         8.94 o
  19   4   3          0.04          3.44        10.81 o
  20   4   3          0.17         -2.57        17.63 o
  21   4   3         10.28         28.89        17.66 o
  22   4   3         56.30         67.81        21.70 o
  23   4   3         18.87         64.89        23.43 o
  24   4   3          6.45         16.32        17.36 o
  25   4   3          1.41         -1.35        17.21 o
  26   4   3          0.04         13.66        11.97 o
  27   4   3         15.60         41.26        15.51 o
 -25   5   3        132.69        229.32        43.78 o
 -24   5   3        105.15        144.22        34.35 o
 -23   5   3         67.53        113.91        31.28 o
 -22   5   3         15.17         13.62        19.01 o
 -21   5   3          6.84         13.70        13.70 o
 -20   5   3          0.08          8.08        12.20 o
 -19   5   3          0.42        -11.23        21.03 o
 -18   5   3         16.74         15.21        10.50 o
 -17   5   3          0.02          8.16         6.84 o
 -16   5   3        102.24        103.98        16.22 o
 -15   5   3        901.07        863.06        28.98 o
 -14   5   3        676.76        638.00        25.33 o
 -13   5   3         19.68         27.36         5.63 o
 -12   5   3          4.21         19.99        11.45 o
 -11   5   3         13.85         48.95        18.41 o
 -10   5   3        488.56        461.75        17.25 o
  -9   5   3       1041.05       1020.32        26.51 o
  -8   5   3         38.62         23.58         3.14 o
  -7   5   3       1347.59       1259.36        24.51 o
  -6   5   3        786.25        681.96        40.27 o
  -5   5   3        203.40        201.89        16.42 o
  -4   5   3        133.77        179.11        15.79 o
  -3   5   3        310.36        339.41        31.43 o
  -2   5   3        619.17        749.78        59.31 o
  -1   5   3          9.70          8.76         2.13 o
   0   5   3        158.95        173.41         6.62 o
   1   5   3       1015.09        904.84        25.84 o
   2   5   3        378.33        324.37        20.36 o
   3   5   3        192.52        170.14        13.51 o
   4   5   3         29.59         37.29         5.21 o
   5   5   3       1304.68       1119.79        72.26 o
   6   5   3       1190.32       1219.37        32.25 o
   7   5   3          7.67          1.64         7.75 o
   8   5   3        121.58        118.13        13.87 o
   9   5   3        535.75        561.06        29.40 o
  10   5   3        402.80        442.72        27.41 o
  11   5   3         23.75         19.13         7.88 o
  12   5   3        545.76        484.40        30.85 o
  13   5   3         91.66        110.75        12.24 o
  14   5   3        476.24        412.44        22.79 o
  15   5   3          0.11         -4.05         5.15 o
  16   5   3        247.35        210.08        16.79 o
  17   5   3        233.03        224.13        17.49 o
  18   5   3          0.29          2.54        11.68 o
  19   5   3        293.99        321.34        31.15 o
  20   5   3          0.11          9.36        14.22 o
  21   5   3         11.46         10.70        11.08 o
  22   5   3         17.27         20.51        15.79 o
  23   5   3         11.07         48.80        22.98 o
  24   5   3          0.69          5.91        13.77 o
  25   5   3          3.90         36.52        20.88 o
  26   5   3          6.58          6.29        14.67 o
 -24   6   3         12.72         28.81        19.08 o
 -23   6   3          0.00         -0.97        15.72 o
 -22   6   3         21.99         30.46        19.08 o
 -21   6   3          1.95         -4.49        13.10 o
 -20   6   3         56.95         13.72        20.58 o
 -19   6   3         16.85         29.07        13.47 o
 -18   6   3        136.87        130.62        20.72 o
 -17   6   3         48.89         55.68        15.06 o
 -16   6   3          3.86         -4.21        10.96 o
 -15   6   3         17.13         18.99         6.15 o
 -14   6   3         87.93         80.47         8.40 o
 -13   6   3        164.39        111.48        12.27 o
 -12   6   3        373.54        376.81        46.74 o
 -11   6   3        284.68        325.52        50.11 o
 -10   6   3       2189.41       2227.98        60.40 o
  -9   6   3          2.45         16.71         8.01 o
  -8   6   3          0.74         19.83        10.56 o
  -7   6   3       1111.83       1122.59        41.71 o
  -6   6   3        378.19        439.21        26.05 o
  -5   6   3        987.83        916.08        56.51 o
  -4   6   3          7.09          8.29         6.55 o
  -3   6   3          3.80          5.64         2.95 o
  -2   6   3        388.38        420.03        15.32 o
  -1   6   3         97.69        100.31         6.50 o
   0   6   3         68.86         91.95         6.36 o
   1   6   3        119.25        127.75         7.55 o
   2   6   3        266.47        235.03        16.43 o
   3   6   3         39.40         49.41         8.41 o
   4   6   3        153.86        157.75        16.17 o
   5   6   3        462.72        549.20        59.54 o
   6   6   3          4.93          9.52         9.80 o
   7   6   3        618.51        653.38        26.12 o
   8   6   3        120.58        131.80        15.74 o
   9   6   3         16.16          7.88        12.35 o
  10   6   3         27.88         16.68         8.91 o
  11   6   3        120.90        140.13        17.09 o
  12   6   3          0.01         -8.39         8.39 o
  13   6   3        382.05        323.89        27.33 o
  14   6   3         42.56         43.75         9.11 o
  15   6   3        275.78        242.36        19.16 o
  16   6   3         67.75         68.32         9.91 o
  17   6   3          5.03         23.78         9.41 o
  18   6   3          8.45          5.56         9.36 o
  19   6   3         46.19         56.21        20.81 o
  20   6   3          1.69         27.77        17.14 o
  21   6   3         29.64         19.83        15.04 o
  22   6   3         29.10         67.51        24.47 o
  23   6   3         49.77         98.94        28.66 o
  24   6   3          0.83        -22.45        22.45 o
 -23   7   3          0.37         32.18        25.97 o
 -22   7   3         32.51         22.15        17.74 o
 -21   7   3          0.11          5.54        10.61 o
 -20   7   3         28.61         24.96        10.93 o
 -19   7   3         34.62         21.80        12.76 o
 -18   7   3         29.71         28.14        12.12 o
 -17   7   3         12.07         18.83        14.15 o
 -16   7   3        159.79        181.84        23.81 o
 -15   7   3          0.04         17.79        10.97 o
 -14   7   3        300.67        299.45        20.66 o
 -13   7   3          5.98         18.33         8.32 o
 -12   7   3          4.54         14.47        13.17 o
 -11   7   3        253.50        257.41        23.08 o
 -10   7   3        559.64        592.22        33.13 o
  -9   7   3        235.09        243.46        36.15 o
  -8   7   3        127.61        172.14        28.52 o
  -7   7   3         44.83         62.64        20.06 o
  -6   7   3       1453.46       1372.17        75.97 o
  -5   7   3        545.54        512.90        46.63 o
  -4   7   3       1617.27       1520.63        50.99 o
  -3   7   3          4.03          4.02         6.00 o
  -2   7   3        229.02        166.88        10.35 o
  -1   7   3         54.46         43.20         6.41 o
   0   7   3        302.76        277.63        14.93 o
   1   7   3          8.51          5.78         4.93 o
   2   7   3         32.10         28.31         5.62 o
   3   7   3          2.60          2.65         5.29 o
   4   7   3       1462.30       1506.52        46.04 o
   5   7   3        155.73        155.80        23.43 o
   6   7   3        717.53        721.24        34.67 o
   7   7   3          5.70         11.00         6.56 o
   8   7   3        386.17        357.19        25.96 o
   9   7   3         64.74         75.68        14.02 o
  10   7   3       1350.31       1250.40        50.37 o
  11   7   3         17.24         16.45         8.52 o
  12   7   3          0.50         -3.45         8.83 o
  13   7   3          0.47          8.40        10.22 o
  14   7   3         23.51         15.15         6.44 o
  15   7   3          5.89          9.94         7.21 o
  16   7   3         21.36         11.66         8.19 o
  17   7   3          6.07         11.23         7.96 o
  18   7   3         16.61         21.18        16.99 o
  19   7   3          2.58         16.39        14.82 o
  20   7   3          0.21         -3.52        16.17 o
  21   7   3         39.24         50.67        19.98 o
  22   7   3          1.82         27.09        19.38 o
  23   7   3          8.00          2.02        14.67 o
 -21   8   3         11.33         59.37        18.35 o
 -20   8   3         45.56         93.42        21.72 o
 -19   8   3         98.87        145.07        24.69 o
 -18   8   3         94.90        105.71        20.82 o
 -17   8   3         17.54         22.17        12.40 o
 -16   8   3          1.32         39.09        14.55 o
 -15   8   3         12.27          0.94         7.81 o
 -14   8   3          3.07        -17.29        17.29 o
 -13   8   3          0.12         -6.96        14.07 o
 -12   8   3          4.49        -10.33        16.02 o
 -11   8   3        178.97        184.56        30.54 o
 -10   8   3         61.65         43.11        20.73 o
  -9   8   3         12.37         37.50        19.46 o
  -8   8   3        137.37        134.42        26.27 o
  -7   8   3        132.53         93.25        22.23 o
  -6   8   3         81.57        127.53        28.22 o
  -5   8   3         41.09         66.66        13.61 o
  -4   8   3        234.17        179.86        19.85 o
  -3   8   3         70.78         47.67        10.32 o
  -2   8   3         34.82         12.37        14.44 o
  -1   8   3         37.00         38.62        10.75 o
   0   8   3        320.53        371.70        18.20 o
   1   8   3        282.98        195.71        14.21 o
   2   8   3          0.10         -6.03         6.03 o
   3   8   3         15.81         -0.32         6.79 o
   4   8   3         43.01         24.87         7.25 o
   5   8   3         40.30         46.17        13.62 o
   6   8   3        180.53        180.22        19.57 o
   7   8   3        169.23        180.39        19.45 o
   8   8   3        113.44         78.37        14.21 o
   9   8   3         35.76         45.13        11.49 o
  10   8   3         72.68         83.29        14.15 o
  11   8   3          4.99         -5.46         7.44 o
  12   8   3         19.39         30.25        11.41 o
  13   8   3         13.09          7.86         8.63 o
  14   8   3         18.26         44.08        12.43 o
  15   8   3          5.98         -9.70         9.70 o
  16   8   3          0.13          8.24        13.85 o
  17   8   3         70.21         78.38        13.63 o
  18   8   3         16.19          0.30        13.96 o
  19   8   3         10.69         12.50        15.12 o
  20   8   3         11.00         23.05        18.56 o
  21   8   3         36.69         55.83        23.87 o
 -19   9   3          0.74         -1.53        45.09 o
 -18   9   3          1.04          3.18        11.20 o
 -17   9   3         19.28         22.49        14.15 o
 -16   9   3          3.01         13.05        10.23 o
 -15   9   3        112.40        136.06        31.88 o
 -14   9   3          5.90          5.01        16.99 o
 -13   9   3         25.39         18.04        16.17 o
 -12   9   3         14.45         30.61        20.28 o
 -11   9   3         12.45         20.66        19.01 o
 -10   9   3          3.24         16.76        15.87 o
  -9   9   3         42.30         30.46        16.17 o
  -8   9   3          8.29         10.10        12.20 o
  -7   9   3        329.71        324.30        28.28 o
  -6   9   3          8.06         21.36        11.07 o
  -5   9   3        161.38        111.97        17.76 o
  -4   9   3         21.65         19.92        22.57 o
  -3   9   3          0.68         -9.11         9.11 o
  -2   9   3         68.52         54.39        13.80 o
  -1   9   3        177.58        148.64        18.94 o
   0   9   3         36.37         13.26        19.53 o
   1   9   3        174.74        148.63        19.66 o
   2   9   3          0.44          0.59         8.25 o
   3   9   3         14.62         17.06         9.04 o
   4   9   3         25.70         26.31        10.32 o
   5   9   3        146.16        162.78        29.41 o
   6   9   3        123.39        109.05        25.90 o
   7   9   3        275.54        305.13        40.12 o
   8   9   3         33.76         25.64        18.30 o
   9   9   3          1.59         31.58        18.64 o
  10   9   3          7.60         56.81        21.70 o
  11   9   3        190.69        173.71        32.78 o
  12   9   3         62.39         67.21        23.50 o
  13   9   3          1.18         11.00        14.89 o
  14   9   3          8.11          4.18         8.79 o
  15   9   3          6.54          0.70        19.87 o
  16   9   3          5.28          9.91         9.34 o
  17   9   3          9.58          3.41        21.59 o
  18   9   3         14.01         17.06        13.10 o
  19   9   3         20.31         -4.57        16.17 o
 -17  10   3          4.72         33.59        15.11 o
 -16  10   3         76.19         59.52        17.89 o
 -15  10   3         11.63         29.79        19.83 o
 -14  10   3          0.16          8.46        14.59 o
 -13  10   3        129.21        166.90        35.55 o
 -12  10   3         90.16        124.46        32.18 o
 -11  10   3          6.15          4.04        14.22 o
 -10  10   3          0.01          9.32        17.33 o
  -9  10   3        127.92        151.27        29.41 o
  -8  10   3         35.44         68.25        16.08 o
  -7  10   3         34.55         31.95        11.25 o
  -6  10   3        170.93        150.68        20.95 o
  -5  10   3         14.34         14.37        27.95 o
  -4  10   3         16.74         11.77         9.14 o
  -3  10   3         80.30         67.13        14.52 o
  -2  10   3          0.04          8.48         9.89 o
  -1  10   3          2.35          0.52         8.12 o
   0  10   3          0.23          3.90        17.89 o
   1  10   3        168.75        196.81        23.55 o
   2  10   3          2.80         18.45        10.10 o
   3  10   3          2.95         17.08        11.13 o
   4  10   3         44.12         36.52        14.34 o
   5  10   3         77.81         53.21        17.33 o
   6  10   3         34.92         37.42        12.50 o
   7  10   3         43.14         31.96        12.67 o
   8  10   3         11.57         12.05        15.57 o
   9  10   3         30.18          9.80        12.50 o
  10  10   3          8.83         -0.37        13.17 o
  11  10   3         18.00         29.79        17.96 o
  12  10   3         55.87         37.42        17.36 o
  13  10   3          0.03         16.17        16.91 o
  14  10   3         13.07         -2.87        11.41 o
  15  10   3         37.80         49.36        15.21 o
  16  10   3          1.10        -12.73        12.73 o
  17  10   3          2.99          2.98         8.36 o
 -14  11   3          7.67         -7.11        12.12 o
 -13  11   3          2.09         52.24        23.13 o
 -12  11   3          3.78         14.89        19.08 o
 -11  11   3         18.55         41.83        15.55 o
 -10  11   3          4.04         18.41        19.23 o
  -9  11   3          8.16         45.35        24.62 o
  -8  11   3          2.35         28.56        15.64 o
  -7  11   3          4.08         23.42        12.63 o
  -6  11   3         38.19         51.96        14.64 o
  -5  11   3          3.01         20.87        11.36 o
  -4  11   3          0.03         -7.77        15.27 o
  -3  11   3         19.14         13.58         9.81 o
  -2  11   3         14.32         13.21         8.75 o
  -1  11   3         53.58         24.51        23.09 o
   0  11   3          1.73          0.55        21.33 o
   1  11   3         81.51         96.30        17.89 o
   2  11   3          6.74          8.70         8.96 o
   3  11   3         23.88         17.09        10.49 o
   4  11   3         84.65        106.58        19.47 o
   5  11   3          0.96         11.63         9.00 o
   6  11   3          0.13         11.12        11.25 o
   7  11   3          6.08         19.47        10.87 o
   8  11   3         76.52         70.41        17.17 o
   9  11   3          7.13          8.67        19.35 o
  10  11   3         16.98         42.59        20.96 o
  11  11   3          3.49        -14.44        16.24 o
  12  11   3         27.21         37.87        20.13 o
  13  11   3          6.73         -2.29         9.78 o
  14  11   3          8.99         -4.81        11.18 o
  15  11   3          2.07        -17.21        17.21 o
  16  11   3          1.94        -17.89        17.89 o
 -12  12   3         15.14          3.22        10.55 o
 -10  12   3         21.63         28.89        21.03 o
  -9  12   3          5.70         -1.95        16.47 o
  -8  12   3         16.47         30.54        22.30 o
  -7  12   3          3.85         20.28        21.03 o
  -6  12   3         14.51         47.90        23.28 o
  -5  12   3          0.28          5.01        12.95 o
  -4  12   3          0.00        -14.15        17.74 o
  -3  12   3         48.65         53.55        14.56 o
  -2  12   3          7.54         12.41        10.67 o
  -1  12   3        158.79        181.83        33.01 o
   0  12   3         10.96         -5.19         9.95 o
   1  12   3        151.38        177.89        25.23 o
   2  12   3          4.49         -1.59         9.00 o
   3  12   3          5.69          4.60        23.73 o
   4  12   3         10.80          6.59        11.11 o
   5  12   3          0.47         -9.10        10.40 o
   6  12   3         36.71         33.47        10.40 o
   7  12   3          7.19         14.52        21.63 o
   8  12   3         16.37         18.26        13.86 o
   9  12   3         28.45         31.14        15.31 o
  10  12   3         47.89         59.54        17.77 o
  11  12   3         60.21         25.84        13.54 o
  12  12   3          0.30         -3.37        13.32 o
  -4  13   3         41.05         77.39        30.54 o
  -3  13   3         10.31         53.06        24.47 o
  -2  13   3          0.05         30.24        21.48 o
  -1  13   3          1.08         -0.22        15.34 o
   0  13   3         12.13         37.05        21.85 o
   1  13   3         10.43        -18.71        20.73 o
   2  13   3          1.41          8.53        17.44 o
   3  13   3         21.72          5.10        16.54 o
   4  13   3          9.70         -8.82        11.63 o
   5  13   3          5.38          7.78        16.97 o
   6  13   3         24.80         47.62        13.57 o
   7  13   3         17.30         28.06        14.63 o
 -26   0   4        151.58        213.30        42.81 o
 -24   0   4          0.88          4.64        17.74 o
 -22   0   4         57.19         75.45        14.85 o
 -20   0   4          0.05         -7.89         8.21 o
 -18   0   4         55.57         57.78         9.61 o
 -16   0   4          2.88         -4.13         5.10 o
 -14   0   4        815.05        806.54        26.76 o
 -12   0   4        439.19        347.91        16.64 o
 -10   0   4         10.76         24.75         3.52 o
  -8   0   4         29.55         21.82         3.66 o
  -6   0   4       4912.97       5794.19        36.99 o
  -4   0   4       1530.24       1599.65        15.88 o
  -2   0   4      63826.41      66585.07       420.08 o
   0   0   4      11858.11      12707.34        90.79 o
   2   0   4      35430.84      35745.71       117.74 o
   4   0   4        164.38        238.08         6.86 o
   6   0   4      13531.79      12636.67        61.60 o
   8   0   4        420.04        417.17        10.38 o
  10   0   4        798.34        785.53        14.79 o
  12   0   4       2615.25       2552.21        57.93 o
  14   0   4       4986.16       4988.96        80.06 o
  16   0   4       7584.85       7922.80        97.21 o
  18   0   4        827.48        759.09        32.84 o
  20   0   4          3.66          6.25         7.05 o
  22   0   4         42.83         23.73        29.08 o
  24   0   4         12.86          7.82        16.91 o
  26   0   4         28.56         24.55        12.86 o
  28   0   4         10.31         22.21        11.26 o
 -27   1   4         11.80          5.65        10.60 o
 -26   1   4          0.11          7.39        11.53 o
 -25   1   4         17.97         20.83        11.96 o
 -24   1   4         59.62         61.61        17.77 o
 -23   1   4          1.08          7.67         6.91 o
 -22   1   4          3.40          8.73         7.52 o
 -21   1   4          1.03          5.80         5.90 o
 -20   1   4         44.60         42.43         7.03 o
 -19   1   4         11.75         20.65         5.95 o
 -18   1   4        242.36        249.38        13.73 o
 -17   1   4        129.00        108.30        10.30 o
 -16   1   4          3.50          7.65         5.16 o
 -15   1   4        771.32        767.45        21.92 o
 -14   1   4       1084.48       1153.94        25.87 o
 -13   1   4        480.86        455.53        12.87 o
 -12   1   4        759.05        691.88        14.31 o
 -11   1   4        609.54        684.90        13.20 o
 -10   1   4        730.62        723.20        10.95 o
  -9   1   4       1053.27       1041.34        14.80 o
  -8   1   4        695.43        782.20        11.54 o
  -7   1   4       6159.92       5942.71        36.33 o
  -6   1   4        273.15        292.68         6.19 o
  -5   1   4        281.61        263.55         4.97 o
  -4   1   4        314.66        441.69         5.93 o
  -3   1   4       3765.35       3727.72        29.27 o
  -2   1   4      23722.23      24509.96       186.45 o
  -1   1   4      11314.47      12623.55       130.02 o
   0   1   4       8147.63       9398.86       105.15 o
   1   1   4      14513.21      15984.09       246.64 o
   2   1   4       9100.23      10039.51       166.84 o
   3   1   4      16733.18      16770.49       164.43 o
   4   1   4       3360.50       3063.15        40.96 o
   5   1   4       2466.85       2253.35        30.38 o
   6   1   4       2269.88       2680.68        36.04 o
   7   1   4         53.17        104.80         3.39 o
   8   1   4         74.46         43.43         2.78 o
   9   1   4        324.22        297.14         7.24 o
  10   1   4        459.22        458.69        10.92 o
  11   1   4         19.82         10.76         1.96 o
  12   1   4         84.44         85.28         4.79 o
  13   1   4        490.23        517.53        11.55 o
  14   1   4        232.33        202.09         7.30 o
  15   1   4          5.64          5.93         3.41 o
  16   1   4        219.00        222.67         9.74 o
  17   1   4        233.40        222.73        12.57 o
  18   1   4        169.15        174.12        11.52 o
  19   1   4        327.25        304.22        15.26 o
  20   1   4          0.29         -3.27         5.35 o
  21   1   4         26.66         34.32         6.88 o
  22   1   4        310.89        337.43        21.63 o
  23   1   4         18.54         12.64         7.25 o
  24   1   4          6.87         21.62         8.82 o
  25   1   4          0.06         11.84         6.60 o
  26   1   4          0.03         11.42         7.57 o
  27   1   4          8.72         22.32         9.68 o
  28   1   4         13.18         26.37        10.65 o
  29   1   4         13.44          3.52        11.97 o
 -27   2   4         13.57          2.77        16.17 o
 -26   2   4         60.73         28.29        16.76 o
 -25   2   4          0.01         -5.99        16.39 o
 -24   2   4          0.30          8.38        17.29 o
 -23   2   4          0.58         -1.80        19.65 o
 -22   2   4          2.56          1.01         5.27 o
 -21   2   4         10.51         15.05         8.61 o
 -20   2   4         90.89         99.31        13.74 o
 -19   2   4         21.11          3.92         6.34 o
 -18   2   4          1.19         18.53         9.39 o
 -17   2   4        697.88        724.43        31.41 o
 -16   2   4         35.75         40.33         9.61 o
 -15   2   4         19.01         27.14         7.23 o
 -14   2   4         95.57         87.01         6.81 o
 -13   2   4        117.60        105.75        13.24 o
 -12   2   4         25.57         27.75         3.20 o
 -11   2   4         20.79         14.86         3.03 o
 -10   2   4         15.22         20.72         3.59 o
  -9   2   4          1.65          3.72         2.68 o
  -8   2   4       6240.35       6260.99        42.33 o
  -7   2   4         32.83         29.80         3.53 o
  -6   2   4        673.02        662.02        17.69 o
  -5   2   4        656.50        780.74        14.56 o
  -4   2   4       9033.24       9942.42       127.12 o
  -3   2   4        267.55        208.26         7.11 o
  -2   2   4        927.69        943.37        24.51 o
  -1   2   4       1896.70       2551.91        43.66 o
   0   2   4      25032.31      27371.70       315.84 o
   1   2   4      25416.82      26977.52       195.72 o
   2   2   4        534.42        450.85         9.61 o
   3   2   4       5458.66       6210.33       145.21 o
   4   2   4        154.71        172.70        11.19 o
   5   2   4        772.64        573.54        15.38 o
   6   2   4        819.04        918.51        20.52 o
   7   2   4        567.73        447.44        14.93 o
   8   2   4         10.84         25.88         4.10 o
   9   2   4       3429.90       3574.70        67.60 o
  10   2   4        106.02        110.84         6.30 o
  11   2   4        167.74        213.27         7.81 o
  12   2   4         11.71         11.19         2.88 o
  13   2   4        725.84        659.00        13.85 o
  14   2   4         58.78         37.97         3.59 o
  15   2   4        215.30        195.87        10.98 o
  16   2   4        244.87        230.66        10.63 o
  17   2   4          1.06         -6.46         6.46 o
  18   2   4         28.19         20.41         5.81 o
  19   2   4         43.25         54.24         7.82 o
  20   2   4          7.80         21.45         8.33 o
  21   2   4         26.30         17.79         6.55 o
  22   2   4         11.88         16.75         7.44 o
  23   2   4         80.38         71.71        15.75 o
  24   2   4          0.62          5.59        20.36 o
  25   2   4         15.04         32.55        20.62 o
  26   2   4          0.67         16.45        12.71 o
  27   2   4         24.98          5.90        10.48 o
  28   2   4          0.08         -5.16        10.76 o
 -27   3   4         14.15         55.76        23.95 o
 -26   3   4          4.78         14.59        17.51 o
 -25   3   4         44.70         45.50        19.31 o
 -24   3   4         12.91         32.65        12.43 o
 -23   3   4          8.74         16.54        15.19 o
 -22   3   4          0.03         10.78        17.74 o
 -21   3   4         75.13         90.19        26.49 o
 -20   3   4        107.33        116.38        17.67 o
 -19   3   4        224.84        196.76        21.29 o
 -18   3   4         13.82         23.48        10.13 o
 -17   3   4        935.09        820.04        39.53 o
 -16   3   4        189.98        207.28        16.73 o
 -15   3   4         95.32         79.86         8.27 o
 -14   3   4          4.06         12.00         3.04 o
 -13   3   4         14.91         17.13         3.61 o
 -12   3   4        146.56        161.87        10.33 o
 -11   3   4        164.01        174.72        10.90 o
 -10   3   4        659.41        684.96        20.92 o
  -9   3   4         42.97         33.72         8.19 o
  -8   3   4        507.15        592.27        19.44 o
  -7   3   4         39.71         19.97        10.59 o
  -6   3   4          7.12          2.73         2.55 o
  -5   3   4         47.54         18.76         3.70 o
  -4   3   4       3539.27       3702.99        85.10 o
  -3   3   4        321.90        451.00        14.45 o
  -2   3   4         81.63         49.35         4.52 o
  -1   3   4        252.69        327.61        12.96 o
   0   3   4       7029.16       7085.58       361.75 o
   1   3   4       1211.65       1232.07        21.99 o
   2   3   4        215.49        351.33         9.42 o
   3   3   4       1291.03       1310.82        43.45 o
   4   3   4       1020.81       1072.42        34.84 o
   5   3   4       2243.83       2092.73        44.11 o
   6   3   4       1499.90       1542.38        30.78 o
   7   3   4        583.79        601.77        21.53 o
   8   3   4        162.38        128.24         8.15 o
   9   3   4        730.24        635.37        17.96 o
  10   3   4       2446.94       2372.72        39.65 o
  11   3   4        556.47        631.22        25.44 o
  12   3   4         27.74         22.23         4.65 o
  13   3   4        127.26        113.07         8.87 o
  14   3   4         43.94         31.80         6.74 o
  15   3   4          6.74          5.67         5.54 o
  16   3   4        104.45         92.34         8.58 o
  17   3   4          4.02         -0.04         6.05 o
  18   3   4         18.28         14.19         7.79 o
  19   3   4          0.53          3.91        11.38 o
  20   3   4         23.84         32.92        12.37 o
  21   3   4         54.17         50.54        13.98 o
  22   3   4         10.19         36.95        13.08 o
  23   3   4         49.82         70.05        25.15 o
  24   3   4         57.45         59.68        16.73 o
  25   3   4          7.16         15.80        10.94 o
  26   3   4          2.74          1.53        10.06 o
  27   3   4          0.09        -15.96        15.96 o
  28   3   4         13.33         10.55        15.57 o
 -26   4   4         36.08         33.16        22.98 o
 -25   4   4         72.74         90.86        26.94 o
 -24   4   4        103.51         73.94        25.97 o
 -23   4   4         52.40         98.27        29.41 o
 -22   4   4         86.70         75.44        27.17 o
 -21   4   4        112.36        131.05        31.21 o
 -20   4   4          9.33         29.86        21.41 o
 -19   4   4        155.47        163.30        19.29 o
 -18   4   4         16.99         21.75         7.68 o
 -17   4   4         34.65         38.87         9.19 o
 -16   4   4          0.21         -6.89         6.89 o
 -15   4   4         77.31         76.49         8.08 o
 -14   4   4          5.03          3.05         6.87 o
 -13   4   4         21.89         30.16         5.49 o
 -12   4   4          0.14         -2.63         3.88 o
 -11   4   4         63.15         56.17         7.74 o
 -10   4   4         55.70         45.20        10.93 o
  -9   4   4          0.01          3.79         5.55 o
  -8   4   4       1547.10       1666.37        69.75 o
  -7   4   4        880.80        941.85        28.76 o
  -6   4   4         10.79          1.05         3.24 o
  -5   4   4          0.09          7.58         4.71 o
  -4   4   4        661.84        750.49        29.07 o
  -3   4   4         39.12         27.26         6.76 o
  -2   4   4        390.25        616.57        14.89 o
  -1   4   4       2075.96       2542.57        32.08 o
   0   4   4        484.28        343.38        22.00 o
   1   4   4        179.27        169.14        16.84 o
   2   4   4        637.37        764.73        23.26 o
   3   4   4         38.28         57.20         4.37 o
   4   4   4        638.86        639.67        12.70 o
   5   4   4       2375.63       2434.97        41.50 o
   6   4   4         52.45         62.26         4.09 o
   7   4   4         53.74         44.40         3.36 o
   8   4   4        247.18        187.49         9.51 o
   9   4   4         60.08         52.47         5.62 o
  10   4   4        750.93        732.84        20.34 o
  11   4   4        229.66        193.28        11.21 o
  12   4   4        442.36        473.47        17.70 o
  13   4   4       2106.39       2020.08        37.17 o
  14   4   4         43.72         46.45         6.90 o
  15   4   4        442.06        399.67        21.11 o
  16   4   4        383.90        344.11        20.35 o
  17   4   4          7.81          1.08         5.55 o
  18   4   4         77.34         76.00        15.14 o
  19   4   4          0.26         -8.09         9.07 o
  20   4   4         13.66          4.02        17.14 o
  21   4   4          0.04          5.05        10.50 o
  22   4   4         50.06         54.34        19.61 o
  23   4   4          6.81        -11.90        14.52 o
  24   4   4          2.87         17.81        17.96 o
  25   4   4          2.23          0.90        13.25 o
  26   4   4         22.93         30.61        13.20 o
  27   4   4          1.72         -0.42        30.12 o
 -25   5   4         88.17        133.89        36.52 o
 -24   5   4         60.34         89.89        30.39 o
 -23   5   4         22.12         28.07        22.38 o
 -22   5   4          3.36         -6.66        13.17 o
 -21   5   4         31.28         27.47        18.49 o
 -20   5   4          1.90         -7.78        13.70 o
 -19   5   4         47.13         42.78        14.03 o
 -18   5   4         11.92          7.37        10.54 o
 -17   5   4        183.58        188.08        16.43 o
 -16   5   4         66.05         93.25        16.61 o
 -15   5   4          1.73         14.74        15.31 o
 -14   5   4         18.40         28.83         7.18 o
 -13   5   4        334.10        323.91        18.59 o
 -12   5   4          6.16          5.99         7.38 o
 -11   5   4        128.49        166.41        19.08 o
 -10   5   4        526.28        535.28        28.81 o
  -9   5   4       1906.51       1835.23        35.33 o
  -8   5   4         85.22         86.62         9.36 o
  -7   5   4        291.43        287.44        20.97 o
  -6   5   4        149.61        142.06        14.68 o
  -5   5   4        591.66        597.20        28.58 o
  -4   5   4        172.82        193.66        16.76 o
  -3   5   4       1073.99       1101.98        29.29 o
  -2   5   4        700.12        634.97        17.19 o
  -1   5   4        198.78        174.11        10.16 o
   0   5   4        935.95        931.72        25.43 o
   1   5   4         63.38        122.90         7.50 o
   2   5   4        340.34        453.92        14.27 o
   3   5   4        653.22        597.89        24.32 o
   4   5   4         16.05         16.18         2.70 o
   5   5   4        650.66        600.14        19.71 o
   6   5   4         53.17         28.50         7.12 o
   7   5   4         66.79         71.99         4.83 o
   8   5   4         39.29         40.86         6.51 o
   9   5   4          0.43          0.76         3.46 o
  10   5   4          0.93          1.51         5.66 o
  11   5   4        289.32        288.25        18.09 o
  12   5   4        101.33         76.12        10.14 o
  13   5   4        179.35        207.55        20.59 o
  14   5   4        150.07        201.10        16.20 o
  15   5   4          0.02         22.39         8.52 o
  16   5   4         11.92         17.82         7.91 o
  17   5   4         50.37         36.83         9.11 o
  18   5   4        329.72        297.64        29.71 o
  19   5   4         28.44         66.26        17.31 o
  20   5   4          7.48         15.53        10.35 o
  21   5   4         11.81         -1.53         9.53 o
  22   5   4          1.64          8.16        12.80 o
  23   5   4          7.19          4.72        13.10 o
  24   5   4          6.83        -17.06        17.06 o
  25   5   4         25.00         89.81        27.99 o
  26   5   4         11.33         27.77        20.28 o
 -24   6   4         10.30        -22.08        22.08 o
 -23   6   4         72.23         84.20        27.09 o
 -22   6   4         12.90         23.35        19.61 o
 -21   6   4         14.15          3.25        10.18 o
 -20   6   4         28.38         16.30        25.48 o
 -19   6   4          1.31          7.85        20.24 o
 -18   6   4         33.04         46.60        13.77 o
 -17   6   4          9.77          5.85        10.25 o
 -16   6   4          3.01          6.35         6.07 o
 -15   6   4         15.18          4.58         4.61 o
 -14   6   4         11.05         -0.56         4.74 o
 -13   6   4         12.19          1.48         4.23 o
 -12   6   4        351.41        339.04        19.17 o
 -11   6   4       1598.60       1521.11        51.73 o
 -10   6   4       3990.32       3740.50       198.30 o
  -9   6   4        517.52        606.11        33.79 o
  -8   6   4        299.67        363.83        26.05 o
  -7   6   4       1372.88       1263.81        45.37 o
  -6   6   4       2006.20       2007.27        56.50 o
  -5   6   4        762.28        673.91        33.01 o
  -4   6   4         53.55         33.01        12.57 o
  -3   6   4        163.00        151.16        14.88 o
  -2   6   4          7.29         10.49         2.17 o
  -1   6   4        304.94        325.97        12.03 o
   0   6   4        835.47        882.13        19.80 o
   1   6   4        460.85        457.83        14.92 o
   2   6   4        884.14        793.00        37.71 o
   3   6   4         25.62         24.15         6.36 o
   4   6   4          6.55          5.91         5.83 o
   5   6   4        109.74        135.49        14.26 o
   6   6   4       1236.07       1130.02        33.32 o
   7   6   4         28.45         14.38         3.47 o
   8   6   4         22.85          0.19        16.76 o
   9   6   4          0.05         -4.98        20.36 o
  10   6   4        217.88        221.31        28.66 o
  11   6   4        335.11        337.79        26.84 o
  12   6   4          0.01         -6.39         6.39 o
  13   6   4          0.34          7.66         6.02 o
  14   6   4         14.53         21.05         7.47 o
  15   6   4         25.08         22.82         8.82 o
  16   6   4          8.24          9.71         6.59 o
  17   6   4          4.31          0.97         5.33 o
  18   6   4          2.36          0.10        22.68 o
  19   6   4          0.15          4.22        10.66 o
  20   6   4          0.82          7.48        14.97 o
  21   6   4          0.06         31.96        20.13 o
  22   6   4         13.16         25.97        18.56 o
  23   6   4          7.07          2.99        14.74 o
  24   6   4          1.85        -17.66        17.66 o
 -23   7   4         89.86        114.96        32.48 o
 -22   7   4          2.27          1.65        14.07 o
 -21   7   4          2.78          5.56         9.97 o
 -20   7   4          8.03         -7.05         9.93 o
 -19   7   4          9.93         20.31        31.10 o
 -18   7   4         10.90         11.65         8.85 o
 -17   7   4         18.69         36.12        12.29 o
 -16   7   4          0.33         -3.86         9.79 o
 -15   7   4          8.85         31.77        13.94 o
 -14   7   4         44.59         67.18         9.00 o
 -13   7   4         47.27         55.84         9.42 o
 -12   7   4        102.78        118.44        20.96 o
 -11   7   4          4.03          1.73         9.02 o
 -10   7   4        343.12        455.74        30.54 o
  -9   7   4        638.86        595.99        33.86 o
  -8   7   4          9.81        -17.66        17.66 o
  -7   7   4         48.10         74.92        18.49 o
  -6   7   4         42.87         54.93        20.21 o
  -5   7   4        368.21        312.37        22.99 o
  -4   7   4        399.95        312.47        12.76 o
  -3   7   4          8.72          2.95         3.63 o
  -2   7   4         64.16         68.20        10.87 o
  -1   7   4        140.77        151.12         7.44 o
   0   7   4          4.74          4.52         4.77 o
   1   7   4         52.00         48.35         6.91 o
   2   7   4         19.08         20.88         6.51 o
   3   7   4        721.70        755.75        36.04 o
   4   7   4        440.69        505.97        27.06 o
   5   7   4        590.46        523.30        28.98 o
   6   7   4        171.54        211.69        16.08 o
   7   7   4          4.26          5.66         8.27 o
   8   7   4        508.92        439.73        28.16 o
   9   7   4          4.02          3.14        12.80 o
  10   7   4        182.21        198.77        20.73 o
  11   7   4        300.04        254.34        24.03 o
  12   7   4         32.94         15.22         7.88 o
  13   7   4         75.25         72.79        11.12 o
  14   7   4         20.38          8.87         7.18 o
  15   7   4          0.27          2.75         6.95 o
  16   7   4         11.68         -0.41         7.85 o
  17   7   4         59.77         52.62        19.67 o
  18   7   4          0.05          8.15         9.92 o
  19   7   4        241.93        177.45        35.77 o
  20   7   4         57.17         71.47        25.22 o
  21   7   4         18.73         28.59        17.36 o
  22   7   4        101.89        116.38        32.86 o
  23   7   4          1.78        -18.64        19.98 o
 -21   8   4         12.79         17.27        18.37 o
 -20   8   4         15.23         44.50        18.38 o
 -19   8   4        120.14        163.60        25.32 o
 -18   8   4         79.82         94.57        19.68 o
 -17   8   4          0.23          1.95        19.16 o
 -16   8   4         26.82         37.29        13.25 o
 -15   8   4          6.72          3.28         9.26 o
 -14   8   4         20.44         18.87         8.70 o
 -13   8   4          2.70         -9.66         9.66 o
 -12   8   4         86.18         70.59        15.94 o
 -11   8   4        225.00        200.58        35.77 o
 -10   8   4         92.91        118.10        26.12 o
  -9   8   4        217.13        217.42        34.35 o
  -8   8   4        135.30        128.13        27.02 o
  -7   8   4        243.83        225.80        35.85 o
  -6   8   4        124.35        160.87        18.98 o
  -5   8   4        960.33        938.17        43.19 o
  -4   8   4          3.91         -0.98         7.85 o
  -3   8   4          9.99         -0.96         8.53 o
  -2   8   4        151.60        148.54        17.73 o
  -1   8   4        206.32        194.52        12.93 o
   0   8   4        224.64        170.01        12.48 o
   1   8   4        331.51        317.66        17.88 o
   2   8   4        616.75        564.41        24.61 o
   3   8   4        458.37        450.13        22.85 o
   4   8   4        414.82        378.08        24.93 o
   5   8   4          3.72         11.70         6.91 o
   6   8   4        400.65        367.21        26.16 o
   7   8   4         88.44        102.02        12.36 o
   8   8   4        397.92        395.26        28.58 o
   9   8   4         32.27         38.52        10.88 o
  10   8   4          1.12         26.77        23.65 o
  11   8   4        289.25        245.00        24.85 o
  12   8   4          0.31         -4.37         7.59 o
  13   8   4         78.21         58.85        13.89 o
  14   8   4          4.06         -4.55         6.62 o
  15   8   4          0.42         -2.78         7.32 o
  16   8   4         60.90         39.24         9.74 o
  17   8   4          0.33          7.20        11.36 o
  18   8   4          0.87         33.90        18.49 o
  19   8   4         24.71         26.94        18.19 o
  20   8   4         24.41         69.75        27.54 o
  21   8   4         31.83         79.18        27.92 o
 -19   9   4          0.95         19.19        13.12 o
 -18   9   4         25.84         38.20        15.47 o
 -17   9   4          5.48         -2.73        20.96 o
 -16   9   4          4.01          4.02         9.44 o
 -15   9   4         32.33         30.93        12.18 o
 -14   9   4        145.94        147.14        33.90 o
 -13   9   4        160.72        163.90        21.45 o
 -12   9   4          2.39         -6.23         9.43 o
 -11   9   4         70.12         84.35        27.09 o
 -10   9   4         49.01         51.04        22.15 o
  -9   9   4         26.81         49.47        23.73 o
  -8   9   4        178.97        156.12        20.14 o
  -7   9   4        288.46        349.38        29.33 o
  -6   9   4        250.18        250.41        25.55 o
  -5   9   4          6.48         12.52         9.23 o
  -4   9   4         94.55        113.36        20.66 o
  -3   9   4          4.03         15.51         9.78 o
  -2   9   4        211.49        204.44        22.26 o
  -1   9   4         39.78         34.53        10.51 o
   0   9   4          5.66         -0.28        13.28 o
   1   9   4         39.43         24.36        10.03 o
   2   9   4         25.58         19.75         8.81 o
   3   9   4         51.22         50.11         9.44 o
   4   9   4          0.04         -5.29         5.29 o
   5   9   4         10.94          8.04        11.08 o
   6   9   4         37.06         45.16        14.59 o
   7   9   4         30.91         42.25         9.72 o
   8   9   4        351.81        394.86        30.06 o
   9   9   4         13.33         21.97        15.46 o
  10   9   4         18.10         10.23         8.46 o
  11   9   4         18.48         15.35         8.52 o
  12   9   4        196.91        221.49        32.52 o
  13   9   4          3.18         -4.76        27.17 o
  14   9   4         40.84         35.10        12.93 o
  15   9   4          8.93         14.97         9.90 o
  16   9   4         17.31         19.51         9.09 o
  17   9   4          2.19         -8.45         8.45 o
  18   9   4         15.23         18.19        13.77 o
  19   9   4          0.28        -12.50        13.17 o
 -17  10   4          2.13         -2.42        14.56 o
 -16  10   4          3.37         -2.37        11.19 o
 -15  10   4          5.96         20.52        13.88 o
 -14  10   4          0.00          4.64        13.02 o
 -13  10   4          7.95         -5.97        10.13 o
 -12  10   4         37.68         57.77        13.00 o
 -11  10   4         44.06        121.02        32.18 o
 -10  10   4          1.82         -5.95         8.27 o
  -9  10   4         73.65        133.04        20.63 o
  -8  10   4          4.10         13.06        11.94 o
  -7  10   4        154.16        172.96        23.13 o
  -6  10   4        107.11         86.05        16.54 o
  -5  10   4         16.30         -5.57         8.27 o
  -4  10   4         44.38         28.02        11.64 o
  -3  10   4          5.41          0.74        12.46 o
  -2  10   4         34.52         46.50        13.13 o
  -1  10   4         35.19         39.26        12.64 o
   0  10   4         15.46         14.87        14.93 o
   1  10   4         30.42         27.12        11.38 o
   2  10   4          5.66          9.41        11.26 o
   3  10   4         59.05         42.63        12.39 o
   4  10   4          0.09          5.36         8.63 o
   5  10   4          9.11         17.77         9.84 o
   6  10   4          4.47         -3.05         8.86 o
   7  10   4         23.91         34.69        11.61 o
   8  10   4         17.76          7.93        12.72 o
   9  10   4         54.95         69.08        19.53 o
  10  10   4         21.09         15.42        12.72 o
  11  10   4         16.92         26.49        18.71 o
  12  10   4          3.07        -12.93        23.99 o
  13  10   4          1.73          1.67        10.86 o
  14  10   4         14.92         -6.98        14.52 o
  15  10   4         34.87         42.15        14.83 o
  16  10   4          4.74         -8.93        10.99 o
  17  10   4          0.99         -4.55         8.75 o
 -14  11   4         48.79         45.35        24.17 o
 -13  11   4         19.56         11.68        21.18 o
 -12  11   4          5.82         -0.15        12.39 o
 -11  11   4          4.13          6.72        11.09 o
 -10  11   4         99.72         95.42        29.34 o
  -9  11   4        211.63        240.77        43.11 o
  -8  11   4         82.12         68.56        25.37 o
  -7  11   4          0.01        -17.89        17.89 o
  -6  11   4        113.67        126.50        20.74 o
  -5  11   4        143.45        123.76        20.45 o
  -4  11   4         82.76         63.93        15.89 o
  -3  11   4          4.07          7.67         9.70 o
  -2  11   4         96.09         95.25        16.75 o
  -1  11   4          0.00        -11.00        13.51 o
   0  11   4          2.64         -2.40         9.00 o
   1  11   4          1.13         25.05        12.49 o
   2  11   4          1.76         -0.08        15.94 o
   3  11   4         44.91         53.06        27.80 o
   4  11   4         97.76        117.33        20.63 o
   5  11   4         66.43         63.40        16.53 o
   6  11   4         14.92         32.12        11.05 o
   7  11   4        221.03        237.25        27.67 o
   8  11   4          9.73         11.68        10.23 o
   9  11   4          7.28          5.76        14.52 o
  10  11   4          4.70         25.52        17.89 o
  11  11   4          3.75          6.29         9.23 o
  12  11   4         27.47         35.53        19.65 o
  13  11   4          0.59         17.09        11.12 o
  14  11   4         16.58         18.27        12.12 o
  15  11   4          3.32        -16.24        16.24 o
  16  11   4         18.69          2.47        11.53 o
 -11  12   4          0.61        -10.18        10.18 o
 -10  12   4         63.24         69.47        19.00 o
  -9  12   4          0.17          3.74        17.21 o
  -8  12   4          1.07        -14.22        14.22 o
  -7  12   4         99.71        122.29        32.71 o
  -6  12   4         21.25         28.22        21.26 o
  -5  12   4          4.42         18.49        20.73 o
  -4  12   4         54.16         78.44        23.65 o
  -3  12   4          2.21        -17.51        17.51 o
  -2  12   4          2.40          3.22        14.00 o
  -1  12   4          1.18         14.88        10.69 o
   0  12   4          1.12         -4.12         9.58 o
   1  12   4          0.64          9.71        11.56 o
   2  12   4         86.38         61.95        15.24 o
   3  12   4          0.29        -12.74        12.74 o
   4  12   4         90.70        109.27        20.64 o
   5  12   4          3.04          5.55         8.84 o
   6  12   4         69.16        135.83        18.95 o
   7  12   4          1.22         -0.02        12.24 o
   8  12   4         36.65         60.57        17.00 o
   9  12   4          0.30         15.35        20.32 o
  10  12   4        127.99        175.22        23.35 o
  11  12   4         14.21         41.17        33.87 o
  12  12   4         10.71        -11.60        18.56 o
  -3  13   4         75.78        115.03        33.60 o
  -2  13   4          2.06         18.56        19.98 o
  -1  13   4          0.13        -21.55        21.55 o
   0  13   4          6.59          2.62        14.97 o
   1  13   4          8.93         -0.07        14.44 o
   2  13   4          0.51         17.06        16.99 o
   3  13   4          0.12         -5.46        13.47 o
   4  13   4          3.47         -5.18        10.60 o
   5  13   4          4.20         12.65        36.90 o
   6  13   4         17.06         -8.53        16.17 o
   7  13   4          3.59        -21.48        21.48 o
 -27   0   5          3.13         -1.42        14.44 o
 -25   0   5         36.19         21.85        13.25 o
 -23   0   5         68.63         98.49        29.86 o
 -21   0   5          0.24          3.23         7.43 o
 -19   0   5         12.84         10.36         6.12 o
 -17   0   5          0.27          6.73         4.91 o
 -15   0   5        644.00        554.45        23.16 o
 -13   0   5         21.20         18.32         3.24 o
 -11   0   5       2716.30       2682.26        85.85 o
  -9   0   5        290.18        284.09        11.64 o
  -7   0   5       1078.32       1288.03        18.39 o
  -5   0   5        943.04        645.34        11.09 o
  -3   0   5          3.21          7.77         1.87 o
  -1   0   5        274.73        294.22         6.08 o
   1   0   5       2966.88       3992.65        40.56 o
   3   0   5         87.99        144.22         8.75 o
   5   0   5      11650.17      11647.85        48.95 o
   7   0   5       1472.71       1185.17        19.76 o
   9   0   5       1558.25       1402.88        20.42 o
  11   0   5        389.12        382.51        12.49 o
  13   0   5          9.19         16.63         4.02 o
  15   0   5        157.11        120.88         8.82 o
  17   0   5        514.24        464.83        24.96 o
  19   0   5        103.68         69.46        10.73 o
  21   0   5         53.01         76.48        13.63 o
  23   0   5        213.99        180.72        23.14 o
  25   0   5          3.95          1.56        10.81 o
  27   0   5          0.02         -4.10        12.04 o
  29   0   5          2.33         -1.50        14.29 o
 -27   1   5          8.46        -10.58        13.85 o
 -26   1   5          3.07          2.74        11.86 o
 -25   1   5         11.29         -2.84        10.41 o
 -24   1   5          7.74         -2.22         9.30 o
 -23   1   5         12.80         -0.23        10.73 o
 -22   1   5          3.77          5.08         6.77 o
 -21   1   5         23.79         25.40         8.42 o
 -20   1   5          5.72          8.22         5.19 o
 -19   1   5        385.19        386.55        17.36 o
 -18   1   5          0.67         -0.24         5.49 o
 -17   1   5        114.29        141.60        10.74 o
 -16   1   5        190.09        208.79        12.66 o
 -15   1   5        544.96        467.01        17.29 o
 -14   1   5        576.70        546.77        17.37 o
 -13   1   5         86.18         86.13         5.73 o
 -12   1   5         59.66         36.09         3.67 o
 -11   1   5       1278.34       1285.83        23.13 o
 -10   1   5        657.62        660.12        11.61 o
  -9   1   5       1180.71       1052.86        14.00 o
  -8   1   5        269.89        226.81         7.15 o
  -7   1   5        391.19        429.55         8.10 o
  -6   1   5        414.26        410.90         8.08 o
  -5   1   5        637.27        577.11         9.96 o
  -4   1   5          5.21          9.42         1.88 o
  -3   1   5       6284.89       6577.66       107.65 o
  -2   1   5       6920.34       7074.19        69.40 o
  -1   1   5       8878.44       9479.73       106.73 o
   0   1   5      16068.01      17441.11       155.35 o
   1   1   5      10070.10      10150.09        95.05 o
   2   1   5       1422.21       1237.01        21.99 o
   3   1   5       2948.85       2588.94        57.29 o
   4   1   5       1858.31       1792.34        24.39 o
   5   1   5        113.55        160.51         6.20 o
   6   1   5       3516.23       3467.86        31.70 o
   7   1   5        837.09       1043.06        12.44 o
   8   1   5        723.04        574.61         9.55 o
   9   1   5        634.42        598.90        13.21 o
  10   1   5        410.30        400.84         9.05 o
  11   1   5        342.01        379.20         9.61 o
  12   1   5         31.73         18.62         2.37 o
  13   1   5         76.32         71.22         4.81 o
  14   1   5        358.28        330.64        10.04 o
  15   1   5         36.75         41.37         5.18 o
  16   1   5        525.59        453.97        13.67 o
  17   1   5        236.40        255.31        13.34 o
  18   1   5        224.85        238.17        13.53 o
  19   1   5         22.77         12.87         5.11 o
  20   1   5          4.03          2.56         4.71 o
  21   1   5         48.32         53.85         7.85 o
  22   1   5         20.16         15.81         9.59 o
  23   1   5          1.92         -7.37         8.78 o
  24   1   5         21.10         18.59         7.85 o
  25   1   5          5.80          0.27         9.06 o
  26   1   5         29.34         30.07         8.80 o
  27   1   5         19.58          3.10        11.24 o
  28   1   5          4.60         31.57        14.47 o
 -27   2   5          1.88        -17.81        18.79 o
 -26   2   5          0.03         -9.51        14.44 o
 -25   2   5          0.00         -6.74        16.91 o
 -24   2   5          0.01         18.11        20.28 o
 -23   2   5          3.12          1.42        14.97 o
 -22   2   5         21.26         15.31         7.06 o
 -21   2   5         20.93         14.71         7.78 o
 -20   2   5         12.52         22.45         8.89 o
 -19   2   5          5.20         27.11         9.90 o
 -18   2   5        945.29       1019.33        38.79 o
 -17   2   5       2941.13       2959.24        63.97 o
 -16   2   5         40.18         31.64         9.37 o
 -15   2   5        559.29        553.18        22.46 o
 -14   2   5         10.86          7.29         2.89 o
 -13   2   5         59.33         64.29         4.73 o
 -12   2   5        237.03        284.71        10.59 o
 -11   2   5          8.33         11.31         3.48 o
 -10   2   5         22.88         15.49         4.72 o
  -9   2   5          2.26          3.74         2.61 o
  -8   2   5        420.59        443.66        15.38 o
  -7   2   5        147.18        142.16         6.48 o
  -6   2   5       2544.44       2771.86        65.57 o
  -5   2   5       2822.90       3175.97        47.92 o
  -4   2   5        203.57        159.89         6.89 o
  -3   2   5       4316.48       4548.42        82.66 o
  -2   2   5        153.78         79.68         4.09 o
  -1   2   5       2995.46       3152.42        53.09 o
   0   2   5       7069.71       7666.41        82.26 o
   1   2   5       2996.45       3435.38        35.66 o
   2   2   5       5027.06       5262.69        64.74 o
   3   2   5        879.74        918.13        14.17 o
   4   2   5       4593.30       4288.05       125.63 o
   5   2   5        124.74        163.86         9.85 o
   6   2   5          0.04          4.14         3.16 o
   7   2   5          4.90          8.39         4.65 o
   8   2   5         63.71         86.50         5.34 o
   9   2   5        789.36        831.94        16.13 o
  10   2   5       1171.83       1170.76        23.31 o
  11   2   5         60.72         65.50         5.35 o
  12   2   5        682.85        690.74        16.84 o
  13   2   5        398.43        433.20        13.85 o
  14   2   5        175.86        197.21         9.72 o
  15   2   5        109.64        102.32         7.36 o
  16   2   5         51.01         37.73         8.09 o
  17   2   5          8.64         10.65         5.29 o
  18   2   5         33.09         24.78         5.90 o
  19   2   5         12.61          6.25         5.22 o
  20   2   5        104.07        116.59        11.47 o
  21   2   5          1.42          7.79         6.31 o
  22   2   5          8.16          2.33        11.31 o
  23   2   5         19.41         38.98        11.50 o
  24   2   5         60.78         94.00        19.23 o
  25   2   5          0.49         25.35        12.63 o
  26   2   5          5.24         15.84        10.16 o
  27   2   5          5.90         22.99        12.56 o
  28   2   5          2.32          6.13        14.07 o
 -26   3   5         13.89        -12.87        15.87 o
 -25   3   5         60.85         70.35        26.64 o
 -24   3   5          1.24         30.69        16.91 o
 -23   3   5         30.53          8.53        17.21 o
 -22   3   5         20.95         47.60        18.94 o
 -21   3   5         51.31         53.46        12.95 o
 -20   3   5        129.04         98.83        21.26 o
 -19   3   5          0.52         -2.82         7.70 o
 -18   3   5         27.95         43.02        12.19 o
 -17   3   5         30.34         51.36        10.67 o
 -16   3   5        962.02        921.80        33.66 o
 -15   3   5        136.84        121.47        10.29 o
 -14   3   5          0.77          2.41         2.67 o
 -13   3   5        164.31        191.59        11.25 o
 -12   3   5         39.98         61.31         7.02 o
 -11   3   5        835.67        818.53        23.49 o
 -10   3   5          0.46          2.38         4.04 o
  -9   3   5         36.23         24.27         4.75 o
  -8   3   5        197.76        179.61        11.19 o
  -7   3   5        749.21        810.77        20.20 o
  -6   3   5        324.15        326.77        14.75 o
  -5   3   5        201.94        352.31        12.31 o
  -4   3   5       6600.22       6719.95       170.72 o
  -3   3   5        165.95        137.36         8.38 o
  -2   3   5       4161.32       4268.57       128.03 o
  -1   3   5       5873.35       6607.05        79.87 o
   0   3   5        194.85        232.67         9.64 o
   1   3   5        613.92        713.28        11.87 o
   2   3   5       2122.13       2436.72        23.75 o
   3   3   5        115.33        123.21         7.09 o
   4   3   5       1975.03       1869.41        41.43 o
   5   3   5         18.70         17.53         6.20 o
   6   3   5        455.36        490.86        17.95 o
   7   3   5         25.11         11.63         4.79 o
   8   3   5       3825.09       3853.05        56.00 o
   9   3   5        821.67        821.55        23.27 o
  10   3   5        626.95        583.61        20.47 o
  11   3   5       1447.56       1390.83        32.62 o
  12   3   5        338.07        287.01        23.02 o
  13   3   5          0.50         -0.13         4.17 o
  14   3   5         64.01         58.10         6.82 o
  15   3   5          3.44         -4.85         4.85 o
  16   3   5         45.64         42.28         6.13 o
  17   3   5          0.06         -3.46         4.25 o
  18   3   5         37.43         24.99         7.60 o
  19   3   5        106.17         92.49        12.87 o
  20   3   5        174.54        211.73        25.44 o
  21   3   5          1.85        -10.20        10.20 o
  22   3   5          0.04         10.46        10.23 o
  23   3   5         21.20         43.51        12.99 o
  24   3   5         59.93        102.66        20.07 o
  25   3   5         14.28         20.18        27.17 o
  26   3   5         13.10         21.15        13.32 o
  27   3   5         15.29         13.91        18.52 o
 -26   4   5         12.21         45.80        26.64 o
 -25   4   5         46.49         83.15        29.71 o
 -24   4   5          4.74         15.42        16.54 o
 -23   4   5          3.61         14.00        16.17 o
 -22   4   5         43.05         52.69        23.87 o
 -21   4   5         35.05         36.75        22.90 o
 -20   4   5         17.58         60.70        25.15 o
 -19   4   5         44.87         50.92        10.17 o
 -18   4   5        135.78        136.41        14.71 o
 -17   4   5          1.58          2.13         7.18 o
 -16   4   5          7.96         17.87        10.29 o
 -15   4   5          1.74         -1.60         6.80 o
 -14   4   5          0.88          2.92         8.31 o
 -13   4   5        171.58        191.34        13.04 o
 -12   4   5        275.16        309.30        16.45 o
 -11   4   5         10.18         10.62         7.83 o
 -10   4   5        113.03        114.95        10.06 o
  -9   4   5        498.58        476.06        19.91 o
  -8   4   5       1362.24       1360.35        84.83 o
  -7   4   5       3798.59       4171.03        68.83 o
  -6   4   5          0.30         -0.93         7.37 o
  -5   4   5         44.09         37.13         5.48 o
  -4   4   5         36.00         32.22         6.74 o
  -3   4   5         35.86         36.51         5.92 o
  -2   4   5        413.17        488.06        13.90 o
  -1   4   5       2531.11       2730.40        41.01 o
   0   4   5        763.76        861.65        27.41 o
   1   4   5        546.45        642.23        30.54 o
   2   4   5         53.63         37.22         5.64 o
   3   4   5         11.42          4.62         2.11 o
   4   4   5         26.71         26.95         3.08 o
   5   4   5        817.78        833.30        17.22 o
   6   4   5        580.09        576.90        13.15 o
   7   4   5        541.10        628.81        16.93 o
   8   4   5        262.01        244.15        11.11 o
   9   4   5         41.61         39.58         5.84 o
  10   4   5          5.74          0.97         4.82 o
  11   4   5         98.81        107.35         9.36 o
  12   4   5          9.94         14.34         4.82 o
  13   4   5        124.90        134.18        11.67 o
  14   4   5        868.15        786.48        24.55 o
  15   4   5         14.91         23.01         5.45 o
  16   4   5        146.61        208.17        13.65 o
  17   4   5        152.30        121.94        12.74 o
  18   4   5          5.61          7.64        10.24 o
  19   4   5         39.22         57.75        15.89 o
  20   4   5          1.28         -0.48         9.31 o
  21   4   5         42.88         49.37        14.43 o
  22   4   5         93.74        141.37        22.97 o
  23   4   5          2.80         10.83        10.56 o
  24   4   5          0.04        -15.79        15.79 o
  25   4   5          1.80         10.76        20.54 o
  26   4   5         15.67         22.74        13.37 o
  27   4   5          1.65         14.00        19.23 o
 -25   5   5        160.42        150.88        36.82 o
 -24   5   5          1.56         -4.49        18.71 o
 -23   5   5        113.82        144.07        33.38 o
 -22   5   5         20.65         44.16        23.05 o
 -21   5   5          0.06          9.43        14.67 o
 -20   5   5         46.77         35.11        12.21 o
 -19   5   5          0.17          5.11         9.65 o
 -18   5   5         14.53         13.07        10.24 o
 -17   5   5        213.10        262.56        26.17 o
 -16   5   5        134.71        126.83        25.90 o
 -15   5   5       1198.02       1201.91        34.92 o
 -14   5   5        693.52        692.56        26.74 o
 -13   5   5        995.42        947.60        30.98 o
 -12   5   5       1558.71       1632.88        40.68 o
 -11   5   5         42.11         50.65         9.54 o
 -10   5   5         19.77         43.97        11.16 o
  -9   5   5       1714.66       1854.95        58.12 o
  -8   5   5       1323.10       1267.73        34.46 o
  -7   5   5        999.16        876.01        36.20 o
  -6   5   5          3.40         11.42         8.76 o
  -5   5   5        379.57        424.27        25.14 o
  -4   5   5        170.79        111.66        23.58 o
  -3   5   5         13.86         21.59         3.87 o
  -2   5   5       1809.75       1714.04        43.09 o
  -1   5   5          0.42         -5.50         5.50 o
   0   5   5        109.01        105.53        14.29 o
   1   5   5       1065.20       1031.63        43.93 o
   2   5   5          7.39          2.32         6.74 o
   3   5   5        531.71        473.08        22.17 o
   4   5   5        252.87        239.63         8.56 o
   5   5   5        105.73        132.97         5.94 o
   6   5   5         82.89         85.99         5.03 o
   7   5   5         26.05         21.88         2.70 o
   8   5   5        402.32        367.81        19.53 o
   9   5   5         94.36         96.51         9.42 o
  10   5   5        547.30        579.35        18.09 o
  11   5   5        185.28        164.81        10.35 o
  12   5   5         10.53          1.72         3.83 o
  13   5   5         35.73         22.28         7.47 o
  14   5   5         55.75         25.32        10.29 o
  15   5   5         95.29         97.91        12.65 o
  16   5   5        471.27        437.42        24.53 o
  17   5   5          1.03         13.54         6.60 o
  18   5   5          8.06         21.54        11.25 o
  19   5   5          3.48         -5.09         9.77 o
  20   5   5         44.70         25.08        12.93 o
  21   5   5         21.93         44.54        14.23 o
  22   5   5          0.21        -11.00        11.00 o
  23   5   5          0.30        -13.55        16.76 o
  24   5   5          1.97         -7.18        17.29 o
  25   5   5          3.91         14.37        17.96 o
  26   5   5          0.62         -3.67        14.67 o
 -24   6   5          0.50         58.30        21.11 o
 -23   6   5          0.46         -7.48        17.44 o
 -22   6   5         12.20         36.52        19.08 o
 -21   6   5          9.23         22.01        13.07 o
 -20   6   5          0.32         36.09        14.49 o
 -19   6   5         29.96         39.55        13.90 o
 -18   6   5        159.94        176.95        38.77 o
 -17   6   5         20.75         28.37        11.32 o
 -16   6   5        115.21        138.63        20.40 o
 -15   6   5         17.08          5.85         8.89 o
 -14   6   5         35.19         24.40         5.64 o
 -13   6   5         55.74         37.68         7.23 o
 -12   6   5         57.66         70.57         8.71 o
 -11   6   5        671.34        686.31        28.00 o
 -10   6   5         18.07         58.23        11.42 o
  -9   6   5        208.73        256.19        36.34 o
  -8   6   5       2042.97       2164.04        60.96 o
  -7   6   5         50.88         66.31        12.22 o
  -6   6   5        156.54        164.81        17.55 o
  -5   6   5          1.11          7.74         8.60 o
  -4   6   5         74.91         60.69         9.02 o
  -3   6   5          3.70         -0.94         6.62 o
  -2   6   5          0.25         -1.85         2.76 o
  -1   6   5        179.25        206.11        29.04 o
   0   6   5        219.06        191.92        15.36 o
   1   6   5        763.06        760.36        19.91 o
   2   6   5         70.78         80.97         6.61 o
   3   6   5         18.38         25.11         3.68 o
   4   6   5       1084.17       1106.32        37.47 o
   5   6   5         21.50         23.01         4.24 o
   6   6   5         21.42         21.53         5.19 o
   7   6   5       1079.39       1074.88        25.92 o
   8   6   5         27.49         23.00        14.11 o
   9   6   5          2.95         -6.90         6.90 o
  10   6   5        562.12        535.62        25.55 o
  11   6   5       1016.06       1011.09        35.78 o
  12   6   5        329.69        300.38        20.40 o
  13   6   5          3.73         -0.37         5.71 o
  14   6   5         30.66         29.40         8.93 o
  15   6   5        789.53        774.23        45.50 o
  16   6   5        107.37        131.40        15.24 o
  17   6   5         54.15         43.99         9.89 o
  18   6   5          0.19         13.61        10.68 o
  19   6   5         58.10         70.89        17.19 o
  20   6   5          6.32         -4.92         9.95 o
  21   6   5          1.22         22.37        10.93 o
  22   6   5         76.03         93.03        26.05 o
  23   6   5          0.00          3.97        17.06 o
  24   6   5          7.22        -11.90        19.91 o
 -22   7   5          0.27          7.61        13.32 o
 -21   7   5          8.69         13.87        13.36 o
 -20   7   5         19.00          3.40        15.60 o
 -19   7   5         10.93         14.13        16.39 o
 -18   7   5         68.37         99.29        19.69 o
 -17   7   5         36.54         46.40        14.21 o
 -16   7   5          0.01         -3.95        16.09 o
 -15   7   5          4.73         -0.10         9.26 o
 -14   7   5        166.70        173.00        13.60 o
 -13   7   5          4.61         12.99         5.77 o
 -12   7   5        197.96        164.45        15.06 o
 -11   7   5         70.06         71.93        10.74 o
 -10   7   5         87.68        106.91        12.54 o
  -9   7   5        612.23        669.32        36.88 o
  -8   7   5         50.36         50.49        10.78 o
  -7   7   5         33.64         33.70         9.42 o
  -6   7   5       1727.59       1674.91        84.12 o
  -5   7   5        627.00        586.32        18.50 o
  -4   7   5       2350.32       2209.93        37.27 o
  -3   7   5       2382.44       2325.42        40.28 o
  -2   7   5       3548.40       3368.83        76.60 o
  -1   7   5        733.91        725.89        18.00 o
   0   7   5        983.72        913.67        30.09 o
   1   7   5          1.07          6.45         5.24 o
   2   7   5        315.24        279.88        18.91 o
   3   7   5         74.51         82.99        11.12 o
   4   7   5       1248.03       1233.51        42.38 o
   5   7   5        201.91        204.60        15.42 o
   6   7   5       1644.55       1501.56        72.71 o
   7   7   5         26.93         19.40         8.97 o
   8   7   5        270.03        306.42        24.26 o
   9   7   5         19.10         14.50        11.60 o
  10   7   5        258.79        177.41        16.34 o
  11   7   5         52.78         46.79         9.67 o
  12   7   5        315.75        317.28        21.87 o
  13   7   5         25.00         25.29         8.65 o
  14   7   5          0.36          6.28         6.17 o
  15   7   5        175.12        178.29        17.90 o
  16   7   5         97.79        102.64        17.09 o
  17   7   5          1.37         13.97         7.52 o
  18   7   5          1.98          3.84         9.06 o
  19   7   5         35.34         25.22        12.02 o
  20   7   5          4.87         34.73        18.34 o
  21   7   5          4.22         16.54        17.44 o
  22   7   5         58.40         71.70        29.49 o
  23   7   5          0.20          9.51        13.40 o
 -21   8   5         11.81        -12.16        12.16 o
 -20   8   5         49.27         53.50        15.87 o
 -19   8   5          1.51         17.84        19.61 o
 -18   8   5         33.16         57.70        30.50 o
 -17   8   5         27.84         37.60        15.16 o
 -16   8   5         72.41        118.94        24.59 o
 -15   8   5        126.12        144.75        27.32 o
 -14   8   5        167.40        166.95        16.93 o
 -13   8   5          0.50         -7.69        11.90 o
 -12   8   5        187.53        198.12        17.75 o
 -11   8   5          3.23          9.38        12.80 o
 -10   8   5         10.70         21.78        17.21 o
  -9   8   5         88.97         62.19        21.63 o
  -8   8   5         36.47         44.46        16.54 o
  -7   8   5         43.99         51.00        10.62 o
  -6   8   5          4.35          6.98         6.96 o
  -5   8   5        460.23        445.03        30.60 o
  -4   8   5        451.58        469.10        30.99 o
  -3   8   5        160.84        149.85        17.17 o
  -2   8   5        128.59         75.39        12.77 o
  -1   8   5        291.67        234.35        14.54 o
   0   8   5          0.00         -5.01         5.01 o
   1   8   5         42.65         56.16         8.68 o
   2   8   5        211.55        236.31        17.02 o
   3   8   5        142.58        135.74        17.03 o
   4   8   5        124.07        177.28        17.86 o
   5   8   5          7.24          3.66         5.64 o
   6   8   5          0.53          6.04         7.61 o
   7   8   5          7.62         19.22         7.66 o
   8   8   5        138.07        139.96        19.23 o
   9   8   5         31.52         15.39         7.52 o
  10   8   5        175.26        191.25        17.87 o
  11   8   5         83.12         59.23        10.52 o
  12   8   5          1.36          1.84         8.09 o
  13   8   5          8.26         12.72         6.74 o
  14   8   5         55.03         52.98        11.27 o
  15   8   5         34.41         43.90        10.31 o
  16   8   5          0.00         12.98         7.60 o
  17   8   5         10.10         25.05        10.62 o
  18   8   5          1.43        -19.16        19.16 o
  19   8   5         10.37         -5.76        11.90 o
  20   8   5          6.14         15.27        19.46 o
  21   8   5          6.11         33.68        23.58 o
 -19   9   5          4.01         13.28        33.27 o
 -18   9   5          0.98         19.46        12.52 o
 -17   9   5         42.77         38.88        14.15 o
 -16   9   5          0.62         20.97        20.99 o
 -15   9   5          3.42         -8.18         9.71 o
 -14   9   5          3.18        -17.59        17.59 o
 -13   9   5         14.25         39.73        19.61 o
 -12   9   5         21.47         22.48        25.37 o
 -11   9   5          1.27          8.09         7.31 o
 -10   9   5         22.31         49.10        21.85 o
  -9   9   5         20.71         20.39         8.08 o
  -8   9   5         75.81         59.72        14.00 o
  -7   9   5          0.23         11.21         9.45 o
  -6   9   5        105.80        113.55        17.17 o
  -5   9   5         14.85          2.56         7.52 o
  -4   9   5        147.87        141.09        19.34 o
  -3   9   5         61.74         42.30        14.56 o
  -2   9   5         93.38         72.52        18.71 o
  -1   9   5          1.56         -0.63         7.74 o
   0   9   5          9.77          1.94         7.97 o
   1   9   5         27.06         19.95        10.91 o
   2   9   5         16.39         23.39        10.48 o
   3   9   5        528.41        473.65        24.68 o
   4   9   5         94.47        104.33        12.82 o
   5   9   5         26.92         28.62         9.18 o
   6   9   5          4.40         19.81         6.61 o
   7   9   5         15.98          3.75         7.62 o
   8   9   5        281.53        288.15        25.80 o
   9   9   5          8.77         17.05         8.04 o
  10   9   5        158.95        127.10        15.48 o
  11   9   5          0.01          1.25         6.37 o
  12   9   5         13.45         30.97         9.75 o
  13   9   5          5.38          6.89         7.19 o
  14   9   5          1.10          8.33         7.86 o
  15   9   5         28.02         39.14        10.60 o
  16   9   5         51.78         34.15        15.38 o
  17   9   5          5.55          9.87         9.70 o
  18   9   5          0.68         -6.36        14.52 o
  19   9   5         26.52         46.25        24.70 o
 -17  10   5          1.21         51.12        24.92 o
 -16  10   5          0.56          3.13        16.69 o
 -15  10   5         18.09         52.17        17.00 o
 -14  10   5         32.24         39.07        20.43 o
 -13  10   5          2.31         -9.68         9.68 o
 -12  10   5          5.71         -1.21         8.50 o
 -11  10   5         18.04         26.99        11.60 o
 -10  10   5        256.48        256.21        28.38 o
  -9  10   5          5.94         45.95        24.62 o
  -8  10   5        156.35        111.74        30.24 o
  -7  10   5         12.26         13.44        10.33 o
  -6  10   5         41.00         66.83        14.78 o
  -5  10   5         30.29         32.42        12.51 o
  -4  10   5          9.13         17.88        10.25 o
  -3  10   5          3.67          2.09         7.99 o
  -2  10   5        191.72        239.36        25.57 o
  -1  10   5        339.84        343.78        30.64 o
   0  10   5         28.75         18.94        17.66 o
   1  10   5          2.37         -2.00         9.17 o
   2  10   5         46.93         49.63        16.58 o
   3  10   5          7.40         -2.93         8.56 o
   4  10   5        132.76        112.54        18.50 o
   5  10   5          0.03          3.95         7.55 o
   6  10   5          6.43         17.63         8.93 o
   7  10   5          7.92         18.79        11.15 o
   8  10   5        116.75        109.12        26.64 o
   9  10   5         45.90         61.07        23.13 o
  10  10   5         44.61         43.95        13.44 o
  11  10   5         20.65         30.56        12.20 o
  12  10   5         60.36         50.51        14.56 o
  13  10   5          0.07          7.51        10.74 o
  14  10   5         41.08         24.20        13.80 o
  15  10   5          1.17          1.35        10.02 o
  16  10   5          5.97         14.22         9.85 o
  17  10   5          2.07         21.07        12.55 o
 -13  11   5          0.88         32.33        24.55 o
 -12  11   5         11.31         15.03        18.44 o
 -11  11   5         16.23         38.26        15.12 o
 -10  11   5         23.91         63.90        16.37 o
  -9  11   5         20.89         17.33        11.67 o
  -8  11   5         13.89         13.17        17.96 o
  -7  11   5          8.96         14.00        17.59 o
  -6  11   5        127.62         97.82        28.89 o
  -5  11   5          1.23         24.40        19.01 o
  -4  11   5         90.03         54.64        21.78 o
  -3  11   5          0.34         -0.24        22.75 o
  -2  11   5         54.52         80.40        16.31 o
  -1  11   5          2.02          5.08         9.41 o
   0  11   5          3.71          7.35        13.43 o
   1  11   5         98.74         88.83        17.60 o
   2  11   5         38.70         39.28        12.05 o
   3  11   5         61.43         75.22        17.16 o
   4  11   5         30.33         38.85        13.55 o
   5  11   5        235.22        297.96        25.37 o
   6  11   5         42.87         42.23        32.93 o
   7  11   5         10.09         29.31        12.95 o
   8  11   5         18.84         22.01        11.70 o
   9  11   5          0.18         10.88         9.84 o
  10  11   5         61.84         87.78        18.47 o
  11  11   5         31.67         59.33        16.58 o
  12  11   5         55.17         31.39        14.34 o
  13  11   5         28.80         35.25        13.67 o
  14  11   5          1.03         14.12        11.16 o
  15  11   5          0.69        -15.64        15.64 o
  16  11   5         37.38         34.73        19.16 o
 -11  12   5          4.03         23.87        19.16 o
 -10  12   5          4.19         12.27        14.07 o
  -9  12   5          0.32         18.21         9.60 o
  -8  12   5          1.01         14.21        12.12 o
  -7  12   5          0.34         -2.60        10.93 o
  -6  12   5         18.67         16.39        19.31 o
  -5  12   5         38.26         56.06        25.52 o
  -4  12   5         25.04         22.53        21.03 o
  -3  12   5         84.92         88.91        27.77 o
  -2  12   5          3.59         -2.25        17.74 o
  -1  12   5        117.23        113.09        30.76 o
   0  12   5          0.16        -16.47        19.23 o
   1  12   5        115.85        116.53        31.58 o
   2  12   5         45.45         60.85        26.64 o
   3  12   5         40.85         43.33        14.41 o
   4  12   5          3.11         29.45        11.48 o
   5  12   5         32.97         52.64        12.96 o
   6  12   5         26.93         35.71        14.90 o
   7  12   5         10.91         39.16        12.27 o
   8  12   5          3.39         23.12        15.53 o
   9  12   5         29.15         33.37        12.55 o
  10  12   5         66.12        117.05        26.34 o
  11  12   5         18.33         10.69        10.84 o
   0  13   5          4.48        -19.76        19.76 o
   1  13   5         67.16         76.86        26.64 o
   2  13   5          5.11         -0.22        15.87 o
   3  13   5         37.77         25.90        21.70 o
   6  13   5          2.46        -16.76        16.76 o
   7  13   5          2.04          8.98        13.62 o
 -26   0   6         28.21         68.48        28.14 o
 -24   0   6         73.79         75.97        25.90 o
 -22   0   6          0.22         -7.93        15.64 o
 -20   0   6        113.17        106.41        14.73 o
 -18   0   6          5.25         -1.42         5.42 o
 -16   0   6        622.02        615.01        25.05 o
 -14   0   6        387.90        298.46        27.38 o
 -12   0   6       2997.33       2861.59        76.84 o
 -10   0   6         27.68         33.78         4.30 o
  -8   0   6         10.23          3.05         2.25 o
  -6   0   6        954.96        699.24        12.62 o
  -4   0   6       6598.87       6696.68        36.87 o
  -2   0   6        974.76       1507.88        26.90 o
   0   0   6        904.24        892.38        22.57 o
   2   0   6      26532.51      27328.61       227.18 o
   4   0   6       2341.02       2157.50        28.88 o
   6   0   6         36.05         16.91         3.18 o
   8   0   6       1362.55       1675.55        34.86 o
  10   0   6       1763.60       1978.49        40.59 o
  12   0   6         18.51         26.56         4.71 o
  14   0   6        176.90        190.65        11.16 o
  16   0   6       1722.39       1630.64        48.33 o
  18   0   6        119.07         92.12        12.65 o
  20   0   6          6.17         -3.84         7.62 o
  22   0   6         35.72         42.39        11.46 o
  24   0   6          3.28         12.61        10.72 o
  26   0   6          1.23         16.82        12.15 o
  28   0   6         13.77         11.77        17.03 o
 -27   1   6         11.80         47.23        17.34 o
 -26   1   6         57.87         67.47        17.52 o
 -25   1   6         14.31         19.12        11.96 o
 -24   1   6          0.57          2.50        32.41 o
 -23   1   6        124.21        130.66        22.64 o
 -22   1   6          1.33         -0.05         7.11 o
 -21   1   6         33.19         28.47         6.87 o
 -20   1   6          8.59          9.73         9.48 o
 -19   1   6         14.70          4.57         5.64 o
 -18   1   6        144.25        156.75        11.78 o
 -17   1   6          1.48          4.77         5.51 o
 -16   1   6        632.31        603.34        20.37 o
 -15   1   6         96.10        105.30         8.82 o
 -14   1   6        407.73        410.15        12.26 o
 -13   1   6        242.12        202.94         8.13 o
 -12   1   6         43.12         33.93         3.14 o
 -11   1   6       3730.86       3671.61        28.40 o
 -10   1   6       3319.72       3664.77        46.21 o
  -9   1   6        278.14        317.43         9.27 o
  -8   1   6         19.01          8.10         2.36 o
  -7   1   6       1865.81       2086.22        24.85 o
  -6   1   6       1520.19       1473.90        18.62 o
  -5   1   6       1460.44       1476.74        20.68 o
  -4   1   6       1692.98       1642.30        15.71 o
  -3   1   6       1522.25       1835.93        36.50 o
  -2   1   6       5764.44       5591.03        47.33 o
  -1   1   6        866.27        971.47        15.41 o
   0   1   6       5432.95       5937.41        49.20 o
   1   1   6        875.93        880.81        23.87 o
   2   1   6       2729.69       3162.03        44.40 o
   3   1   6        972.44       1081.64        21.84 o
   4   1   6         73.74         76.09         3.73 o
   5   1   6          3.72         14.09         2.22 o
   6   1   6       1646.07       1632.79        19.09 o
   7   1   6       1528.56       1646.80        18.19 o
   8   1   6        263.71        301.61         8.57 o
   9   1   6         21.66         32.59         2.86 o
  10   1   6         49.68         37.45         2.83 o
  11   1   6          0.23          1.75         1.98 o
  12   1   6        268.52        298.22         9.58 o
  13   1   6        146.46        126.18         7.58 o
  14   1   6        180.52        173.46         9.20 o
  15   1   6          3.73          0.89         3.39 o
  16   1   6         71.35         56.79         6.43 o
  17   1   6        444.77        434.41        17.28 o
  18   1   6         27.03         24.69         6.79 o
  19   1   6         66.51         85.41         8.85 o
  20   1   6          2.59         12.93         6.62 o
  21   1   6          0.82          7.18         4.99 o
  22   1   6         57.39         46.33         9.42 o
  23   1   6         16.66          7.14         6.60 o
  24   1   6          0.92          3.67         6.00 o
  25   1   6          0.02          3.56         6.87 o
  26   1   6          5.38         -3.66         9.00 o
  27   1   6          3.15          1.11        13.83 o
  28   1   6          8.88         -5.53         9.91 o
 -27   2   6          0.98         -6.29        20.13 o
 -26   2   6          3.71        -21.48        21.48 o
 -25   2   6          1.73        -27.62        27.62 o
 -24   2   6         10.51          1.42        14.22 o
 -23   2   6          0.09         -1.39         7.91 o
 -22   2   6          9.46          5.41         8.07 o
 -21   2   6          1.60          7.67        13.19 o
 -20   2   6         15.53         10.02         7.16 o
 -19   2   6        124.02        125.44        15.16 o
 -18   2   6          1.72         20.35         9.10 o
 -17   2   6        132.13        172.06        23.18 o
 -16   2   6         71.81         63.59        10.15 o
 -15   2   6        121.47        144.43        11.35 o
 -14   2   6         91.45         71.12         5.19 o
 -13   2   6          4.69          2.08         4.56 o
 -12   2   6        806.47        801.75        19.92 o
 -11   2   6        181.83        193.17        10.08 o
 -10   2   6        581.52        565.84        16.79 o
  -9   2   6         63.24         63.90         5.02 o
  -8   2   6       2161.07       2348.30        22.70 o
  -7   2   6        358.06        378.12         8.76 o
  -6   2   6        301.08        392.87         9.79 o
  -5   2   6        354.10        436.63        11.05 o
  -4   2   6       8958.61       9024.23       155.96 o
  -3   2   6        106.19        149.20         6.91 o
  -2   2   6       5500.68       5474.14        52.18 o
  -1   2   6        104.01        109.06        13.21 o
   0   2   6       4136.55       4153.56        57.19 o
   1   2   6      17300.49      17849.48       203.80 o
   2   2   6        272.72        368.53         9.76 o
   3   2   6       2243.90       2260.38        34.99 o
   4   2   6         52.65         63.46         4.15 o
   5   2   6         64.10         89.12         7.02 o
   6   2   6       7757.11       8373.04       114.10 o
   7   2   6          0.67         14.58         4.65 o
   8   2   6         60.25         20.53        27.77 o
   9   2   6        681.37        620.90        13.27 o
  10   2   6        126.26        105.78         5.79 o
  11   2   6         18.10         13.35         4.41 o
  12   2   6        637.05        640.57        13.97 o
  13   2   6        259.56        272.81        11.32 o
  14   2   6        410.59        412.16        14.23 o
  15   2   6        744.30        793.47        20.08 o
  16   2   6         29.15         18.16         4.37 o
  17   2   6         57.36         49.15         9.34 o
  18   2   6         88.41         67.30         8.37 o
  19   2   6         34.31         37.98         6.77 o
  20   2   6         17.22         17.36         5.61 o
  21   2   6         23.39         44.88         9.61 o
  22   2   6         37.21         51.39         9.83 o
  23   2   6          4.27         15.64        10.06 o
  24   2   6          7.10         23.69        10.36 o
  25   2   6         15.28          1.52        16.54 o
  26   2   6         17.81         33.44        14.97 o
  27   2   6         11.22          3.51         9.08 o
  28   2   6          0.16         15.79        17.59 o
 -26   3   6          0.27         -2.84        18.41 o
 -25   3   6          7.49          8.38        19.76 o
 -24   3   6         31.45         21.70        16.54 o
 -23   3   6          5.71         18.56        19.23 o
 -22   3   6          9.30         27.28        13.17 o
 -21   3   6         45.64         45.05        16.73 o
 -20   3   6         10.59          9.76         8.62 o
 -19   3   6         23.73         27.75        10.48 o
 -18   3   6         28.22         28.62        10.51 o
 -17   3   6        797.41        746.61        32.00 o
 -16   3   6          0.69          1.04         8.38 o
 -15   3   6        233.45        210.51        18.76 o
 -14   3   6         58.30         37.72         6.88 o
 -13   3   6        284.29        263.28        15.85 o
 -12   3   6        425.25        425.15        17.46 o
 -11   3   6        367.24        434.47        16.12 o
 -10   3   6         43.80         66.23         7.58 o
  -9   3   6       2298.80       2415.95        36.86 o
  -8   3   6        384.71        478.72        16.37 o
  -7   3   6         23.99         23.90         4.68 o
  -6   3   6        840.14        952.64        21.79 o
  -5   3   6        479.36        564.87        24.20 o
  -4   3   6        887.64       1047.87        21.43 o
  -3   3   6       1331.83       1353.62        24.01 o
  -2   3   6        404.84        506.69        18.82 o
  -1   3   6       6823.23       7450.24       105.29 o
   0   3   6       5919.99       6642.20        69.72 o
   1   3   6        446.55        498.56        13.19 o
   2   3   6        265.52        350.48        10.79 o
   3   3   6       1301.59       1274.98        31.50 o
   4   3   6       1646.39       1848.07        83.90 o
   5   3   6        964.93        953.79        61.89 o
   6   3   6       1347.90       1486.00        53.06 o
   7   3   6          3.01         13.74        14.97 o
   8   3   6         64.65         67.48        10.04 o
   9   3   6         48.02         28.74         6.25 o
  10   3   6        387.61        444.47        18.31 o
  11   3   6          0.21         -0.27         4.35 o
  12   3   6         16.95          7.48         5.08 o
  13   3   6         33.86         24.79         5.24 o
  14   3   6          5.50         -1.03         4.27 o
  15   3   6        144.73        153.48        11.07 o
  16   3   6          1.94         -6.38         6.38 o
  17   3   6         67.41         66.73         8.07 o
  18   3   6          6.96          6.72         6.02 o
  19   3   6        115.19        150.48        16.16 o
  20   3   6         15.85         15.34        10.97 o
  21   3   6          7.35          0.59         8.67 o
  22   3   6         88.65        147.20        23.07 o
  23   3   6          0.16         36.71        11.76 o
  24   3   6         73.50         97.91        16.26 o
  25   3   6         17.67         16.83        11.96 o
  26   3   6          0.28         -6.40         9.81 o
  27   3   6          6.64         -0.74        14.22 o
 -26   4   6          7.49         68.56        29.56 o
 -25   4   6         67.73        100.51        30.98 o
 -24   4   6          5.14         49.40        22.75 o
 -23   4   6          1.12         34.05        21.03 o
 -22   4   6          3.11         11.83        17.96 o
 -21   4   6         54.63         48.27        20.28 o
 -20   4   6        141.74        131.63        24.81 o
 -19   4   6         58.03         64.70        11.36 o
 -18   4   6         22.34         26.25         7.68 o
 -17   4   6         50.84         38.68        18.37 o
 -16   4   6          1.82          3.46         7.21 o
 -15   4   6         47.57         36.26         9.29 o
 -14   4   6        473.96        390.38        18.38 o
 -13   4   6        806.02        846.56        27.21 o
 -12   4   6          8.67         15.87         5.39 o
 -11   4   6        281.98        285.91        18.57 o
 -10   4   6        888.91        883.23        27.46 o
  -9   4   6        454.03        578.38        22.27 o
  -8   4   6          3.15         21.03         7.25 o
  -7   4   6       1005.03       1035.40        34.88 o
  -6   4   6          1.08         17.85         7.05 o
  -5   4   6        282.67        291.21        23.62 o
  -4   4   6          0.01          2.30         5.11 o
  -3   4   6       2316.39       2308.96        43.22 o
  -2   4   6       1429.75       1646.61        27.77 o
  -1   4   6        678.38        923.30        35.31 o
   0   4   6       3422.69       4066.28        77.24 o
   1   4   6         58.64         40.31         4.25 o
   2   4   6       1130.55       1108.62        24.33 o
   3   4   6         40.87         57.71         4.93 o
   4   4   6        158.20        155.09         8.97 o
   5   4   6        487.15        500.39        23.70 o
   6   4   6        156.97        191.41        17.53 o
   7   4   6         50.31         48.22         7.69 o
   8   4   6        616.74        591.03        17.87 o
   9   4   6       1012.95        997.81        23.78 o
  10   4   6         63.65         70.32         8.11 o
  11   4   6        251.21        220.76        13.65 o
  12   4   6         13.12         10.84         5.30 o
  13   4   6         96.08        101.57         9.84 o
  14   4   6         24.80         37.20         7.89 o
  15   4   6         57.27         57.60        10.62 o
  16   4   6        509.90        423.88        19.28 o
  17   4   6          5.59          3.83         7.10 o
  18   4   6         63.95         57.05        10.17 o
  19   4   6         48.26         28.88        12.22 o
  20   4   6          6.30          0.73        12.69 o
  21   4   6          7.22          7.33         8.81 o
  22   4   6         25.67         49.78        15.78 o
  23   4   6          6.09         -5.36        10.00 o
  24   4   6         15.45          3.03        10.59 o
  25   4   6          7.33          3.59         9.57 o
  26   4   6          1.32         12.36        12.22 o
  27   4   6         10.59        -10.70        14.82 o
 -25   5   6          5.10         10.93        18.79 o
 -24   5   6          0.05          0.75        12.95 o
 -23   5   6         15.33         21.18        21.11 o
 -22   5   6         21.93         30.16        19.23 o
 -21   5   6          8.37         -2.39        14.37 o
 -20   5   6         69.95         54.22        13.76 o
 -19   5   6         18.93         26.28        10.78 o
 -18   5   6         42.04         35.87         9.05 o
 -17   5   6          0.76         -9.95         9.95 o
 -16   5   6        100.36         98.21        17.52 o
 -15   5   6         58.32         53.08        10.91 o
 -14   5   6         46.88         62.92         9.37 o
 -13   5   6         50.96         64.56         9.73 o
 -12   5   6        567.46        595.92        31.70 o
 -11   5   6        651.83        645.52        26.07 o
 -10   5   6       1043.50       1111.12        34.01 o
  -9   5   6        908.62        881.86        36.00 o
  -8   5   6        507.68        502.75        22.74 o
  -7   5   6          3.70          1.64         5.09 o
  -6   5   6          1.10         -0.97         5.56 o
  -5   5   6        365.71        414.19        20.36 o
  -4   5   6          2.59         -3.60         3.97 o
  -3   5   6         99.09         96.26         6.34 o
  -2   5   6        468.77        531.22        14.89 o
  -1   5   6         55.88         59.45         7.45 o
   0   5   6        651.05        693.49        34.28 o
   1   5   6         53.19         37.35         9.28 o
   2   5   6         87.95         69.74         9.52 o
   3   5   6        296.70        323.30        12.21 o
   4   5   6        838.26        829.40        19.93 o
   5   5   6        642.80        621.09        16.69 o
   6   5   6        250.92        239.38        10.28 o
   7   5   6        154.84        166.12        12.75 o
   8   5   6         18.88         22.82         4.20 o
   9   5   6          0.61          4.96         3.26 o
  10   5   6        746.39        821.59        22.28 o
  11   5   6        145.27        120.49         9.36 o
  12   5   6        801.00        735.31        25.30 o
  13   5   6        196.81        200.13        14.07 o
  14   5   6          1.15         -1.04         6.42 o
  15   5   6        113.24        105.35        13.06 o
  16   5   6         10.83          6.59         6.59 o
  17   5   6          3.67          2.30         6.51 o
  18   5   6         23.11          7.92         8.26 o
  19   5   6         14.87         40.72        13.03 o
  20   5   6         21.13          7.41        10.06 o
  21   5   6         10.14         -2.97         9.00 o
  22   5   6          0.10          4.87        10.24 o
  23   5   6         10.46         -5.55        12.80 o
  24   5   6          0.48        -10.63        15.57 o
  25   5   6          2.83          0.97        13.32 o
  26   5   6          0.22         -1.72        14.29 o
 -24   6   6         27.60          5.61        15.72 o
 -23   6   6          0.19        -16.99        16.99 o
 -22   6   6          0.45        -16.09        16.09 o
 -21   6   6         17.10         14.45        10.50 o
 -20   6   6         83.08         82.32        42.21 o
 -19   6   6        163.73        159.79        23.43 o
 -18   6   6          6.05         31.69        13.78 o
 -17   6   6          2.27         14.90        18.19 o
 -16   6   6        141.35        114.53        18.80 o
 -15   6   6          0.72          0.32         9.65 o
 -14   6   6         57.78         39.73         6.55 o
 -13   6   6        397.25        384.82        18.87 o
 -12   6   6        252.36        237.24        15.17 o
 -11   6   6         63.88         80.00        10.74 o
 -10   6   6        990.38       1025.73        34.58 o
  -9   6   6        362.13        430.66        22.78 o
  -8   6   6       2991.29       2934.57        57.66 o
  -7   6   6        826.08        763.55        29.73 o
  -6   6   6        202.39        161.22        13.94 o
  -5   6   6         14.58         27.05         7.20 o
  -4   6   6        780.93        806.38        27.68 o
  -3   6   6        315.82        356.38        13.81 o
  -2   6   6          0.23         -1.96         5.84 o
  -1   6   6        256.68        253.40        18.79 o
   0   6   6          0.52         -2.82         5.30 o
   1   6   6        112.95         95.50        14.89 o
   2   6   6         47.34         53.47         5.79 o
   3   6   6        462.19        453.10        23.44 o
   4   6   6        400.32        380.42        17.66 o
   5   6   6        466.62        413.47        24.14 o
   6   6   6         92.59         86.83         5.77 o
   7   6   6       2361.68       2181.71        34.84 o
   8   6   6        448.90        419.25        21.99 o
   9   6   6         75.64         50.29         9.98 o
  10   6   6          5.51         10.89         6.44 o
  11   6   6        247.67        213.32        17.32 o
  12   6   6        567.58        499.61        25.92 o
  13   6   6         81.84         81.37        11.36 o
  14   6   6         15.65          9.05         8.90 o
  15   6   6          0.29         -7.92        16.69 o
  16   6   6        123.83        118.88        14.59 o
  17   6   6         70.83         85.38        12.93 o
  18   6   6         35.27         55.47        19.72 o
  19   6   6         28.40         49.79        15.55 o
  20   6   6         33.79         38.17        14.12 o
  21   6   6         12.03         20.05        12.20 o
  22   6   6          6.12         13.51        11.21 o
  23   6   6          2.36         14.89        15.57 o
  24   6   6          1.27        -12.27        15.87 o
 -22   7   6         24.40         26.28        12.28 o
 -21   7   6         11.80          1.59         9.66 o
 -20   7   6         12.03         -5.60        11.17 o
 -19   7   6         50.00         63.87        15.18 o
 -18   7   6          0.49         10.23        10.66 o
 -17   7   6          0.13          1.35        13.40 o
 -16   7   6         29.99         31.69        11.74 o
 -15   7   6         69.80         57.96        10.40 o
 -14   7   6          0.41         -4.89         4.89 o
 -13   7   6         83.32         96.72        11.00 o
 -12   7   6          0.01          9.26         6.73 o
 -11   7   6        105.18        124.27        13.95 o
 -10   7   6         11.02         18.50         7.27 o
  -9   7   6        163.26        168.27        15.96 o
  -8   7   6        264.36        297.76        20.21 o
  -7   7   6        213.55        193.56        16.56 o
  -6   7   6         32.26         29.10         6.93 o
  -5   7   6          7.42          0.12         6.53 o
  -4   7   6         39.91         30.22        15.19 o
  -3   7   6        541.66        545.52        30.61 o
  -2   7   6        294.20        270.08        21.83 o
  -1   7   6         20.02         27.37         5.24 o
   0   7   6          7.65          0.93         4.95 o
   1   7   6        140.40        129.85        22.53 o
   2   7   6        312.01        327.59        36.67 o
   3   7   6         45.54         29.96         9.13 o
   4   7   6        956.95        933.31        30.32 o
   5   7   6         20.99         22.11         7.75 o
   6   7   6          8.23         15.05        10.78 o
   7   7   6       1282.54       1217.01        38.24 o
   8   7   6         30.88         47.85         9.40 o
   9   7   6        356.28        348.62        21.76 o
  10   7   6         21.70         31.36         8.26 o
  11   7   6          0.09         -2.10        11.54 o
  12   7   6          0.19         -3.93         6.48 o
  13   7   6         74.68         52.76        10.39 o
  14   7   6          2.72         -1.18         6.46 o
  15   7   6        183.03        159.86        20.64 o
  16   7   6         65.34         45.70        12.92 o
  17   7   6         19.79         19.73         8.12 o
  18   7   6         17.38          5.73         9.65 o
  19   7   6         33.67         16.87        12.45 o
  20   7   6         65.44         65.64        16.69 o
  21   7   6        103.53        105.23        22.08 o
  22   7   6         10.60         55.16        26.42 o
  23   7   6        108.98        110.69        30.84 o
 -21   8   6          7.16        -11.26        22.57 o
 -20   8   6         25.08         22.80        22.94 o
 -19   8   6          1.66         12.03        12.26 o
 -18   8   6         16.63          2.77        10.60 o
 -17   8   6        246.70        263.70        30.04 o
 -16   8   6          3.97         21.53        12.09 o
 -15   8   6         34.48         39.70        13.11 o
 -14   8   6         46.57         48.91        10.20 o
 -13   8   6         31.23         30.09         7.20 o
 -12   8   6         26.14         26.85         8.55 o
 -11   8   6         52.99         70.05        11.61 o
 -10   8   6          0.68         -3.75         8.88 o
  -9   8   6         58.17         59.70        13.88 o
  -8   8   6          0.09          2.82         5.02 o
  -7   8   6         17.34         16.82         8.65 o
  -6   8   6        155.81        181.23        19.60 o
  -5   8   6          1.84          2.21        14.22 o
  -4   8   6         56.85         58.24        11.84 o
  -3   8   6         52.28         28.03         8.93 o
  -2   8   6         49.00         50.55         6.93 o
  -1   8   6          0.20          3.95         4.54 o
   0   8   6        554.19        565.61        23.93 o
   1   8   6        189.00        179.07        17.90 o
   2   8   6       1178.52       1104.99        35.14 o
   3   8   6        155.80        135.67        15.12 o
   4   8   6        917.69        885.34        31.40 o
   5   8   6         49.71         65.75        10.10 o
   6   8   6        517.58        431.41        28.11 o
   7   8   6          1.18         20.51        15.42 o
   8   8   6          0.31         12.51         7.56 o
   9   8   6         60.10         54.54        10.46 o
  10   8   6        182.25        185.03        17.65 o
  11   8   6          8.53         21.05         8.21 o
  12   8   6         14.67          9.70         7.02 o
  13   8   6         89.59         88.65        13.24 o
  14   8   6          9.87         -1.05         6.98 o
  15   8   6         24.19          7.09         7.14 o
  16   8   6         39.11         22.09        20.73 o
  17   8   6        166.66        152.72        21.83 o
  18   8   6          0.21          1.30        21.63 o
  19   8   6          4.79         -4.22         9.21 o
  20   8   6         18.53          6.29        14.59 o
  21   8   6         45.59         74.09        26.19 o
 -19   9   6          1.50        -12.09        12.09 o
 -18   9   6          0.06         14.68        12.99 o
 -17   9   6         21.59         29.45        13.68 o
 -16   9   6          3.29        -17.33        17.33 o
 -15   9   6         10.99          3.28        11.90 o
 -14   9   6          1.94         -0.33        11.79 o
 -13   9   6          7.10          2.01         7.39 o
 -12   9   6         24.05         21.42        12.46 o
 -11   9   6         96.44         98.02        17.59 o
 -10   9   6         63.10         47.95        13.52 o
  -9   9   6         18.95         30.41        10.50 o
  -8   9   6        140.43        164.43        16.63 o
  -7   9   6         18.49          9.43         7.23 o
  -6   9   6         26.70         18.91        10.05 o
  -5   9   6          8.62          1.45         7.40 o
  -4   9   6        112.14         90.31        15.63 o
  -3   9   6        117.56        121.72        17.49 o
  -2   9   6        383.32        421.23        30.94 o
  -1   9   6         80.13         51.50        26.91 o
   0   9   6         56.83         51.31        12.14 o
   1   9   6         17.52         15.31        10.09 o
   2   9   6         31.90         37.91        10.98 o
   3   9   6         13.94         11.47         5.42 o
   4   9   6          0.17          4.71         5.10 o
   5   9   6         13.72         23.07         8.06 o
   6   9   6        225.04        239.89        22.82 o
   7   9   6          4.55         23.43         7.62 o
   8   9   6         17.89         16.25         8.89 o
   9   9   6         22.56         35.51         9.82 o
  10   9   6         10.94         -0.27         7.69 o
  11   9   6         16.19         12.57         7.13 o
  12   9   6        274.03        266.26        24.81 o
  13   9   6          6.55         12.60         8.45 o
  14   9   6         22.69         40.45        10.94 o
  15   9   6         20.67         16.64         8.65 o
  16   9   6        119.12        123.14        17.26 o
  17   9   6         29.15         10.24         8.74 o
  18   9   6          3.57        -12.35        13.02 o
  19   9   6          7.31          2.77        15.64 o
 -17  10   6          0.24        -18.64        18.64 o
 -16  10   6          7.63         12.46        10.95 o
 -15  10   6         36.15         25.02        14.22 o
 -14  10   6         13.52         30.49        12.97 o
 -13  10   6          3.82          4.17        10.27 o
 -12  10   6          3.97         12.23         9.81 o
 -11  10   6        116.90        111.11        19.60 o
 -10  10   6         46.64         40.24        13.77 o
  -9  10   6         11.65         10.18        21.11 o
  -8  10   6          1.55          9.53        12.39 o
  -7  10   6          0.06          7.52        11.38 o
  -6  10   6          0.36         11.53        13.40 o
  -5  10   6         11.75          1.64        12.54 o
  -4  10   6         46.71         87.92        20.73 o
  -3  10   6         33.68          8.11        14.37 o
  -2  10   6         29.91         43.28        13.53 o
  -1  10   6        126.78        145.89        20.20 o
   0  10   6          5.57          0.89         7.56 o
   1  10   6         10.52          5.19        14.33 o
   2  10   6          2.86         -1.06         8.63 o
   3  10   6         12.30         37.51        12.65 o
   4  10   6          1.10         -4.28         7.86 o
   5  10   6          0.00         15.48         9.06 o
   6  10   6         16.76         11.31         9.77 o
   7  10   6          4.81          6.89         9.74 o
   8  10   6          0.14         -1.65        13.85 o
   9  10   6          0.40         -3.03         6.37 o
  10  10   6         60.30         61.74        12.19 o
  11  10   6         82.70         70.33        12.71 o
  12  10   6        105.32        115.50        16.50 o
  13  10   6         59.89         53.34        11.40 o
  14  10   6         23.56         22.59        11.94 o
  15  10   6         50.99         78.32        19.68 o
  16  10   6          7.79         57.21        17.30 o
  17  10   6         47.17         56.13        23.20 o
 -14  11   6          5.80          6.14        15.49 o
 -13  11   6          1.03         49.40        26.27 o
 -12  11   6         66.17         57.16        16.33 o
 -11  11   6          0.10         23.31        12.25 o
 -10  11   6         50.60         60.62        16.47 o
  -9  11   6         56.74         85.55        17.84 o
  -8  11   6         24.34         41.17        16.35 o
  -7  11   6        118.73        144.62        23.92 o
  -6  11   6          0.43          0.74        14.03 o
  -5  11   6          5.00         10.36        12.76 o
  -4  11   6         52.10         45.50        18.34 o
  -3  11   6         72.06         71.18        27.62 o
  -2  11   6         32.20         44.61        23.05 o
  -1  11   6         45.91         26.42        15.42 o
   0  11   6        154.17        179.04        28.63 o
   1  11   6         20.90          8.45        10.02 o
   2  11   6         62.17         53.52        15.01 o
   3  11   6          9.89         18.21        11.70 o
   4  11   6        129.83        146.44        15.43 o
   5  11   6        132.56        184.00        20.51 o
   6  11   6         19.73         26.56         9.63 o
   7  11   6         18.79          8.67        11.48 o
   8  11   6          9.82         16.38        13.57 o
   9  11   6          0.00          9.28        15.31 o
  10  11   6         24.89         47.68        15.50 o
  11  11   6         36.92         84.35        19.07 o
  12  11   6          3.93         36.81        14.22 o
  13  11   6         16.31         33.48        14.16 o
  14  11   6         16.33         47.57        15.25 o
  15  11   6         16.52         28.29        22.30 o
  16  11   6          7.66        -14.00        14.89 o
 -11  12   6          2.25         14.97        17.36 o
 -10  12   6          1.48         10.40        14.74 o
  -9  12   6          0.02          2.35        19.12 o
  -8  12   6         29.91         25.48        12.12 o
  -7  12   6         15.47         18.66        12.19 o
  -6  12   6         11.82         21.09        14.15 o
  -5  12   6          1.55          4.15        28.25 o
  -4  12   6         27.33          7.40        13.01 o
  -3  12   6          3.03         -9.81        12.18 o
  -2  12   6         16.62          7.40        15.38 o
  -1  12   6          0.26         -7.08        10.09 o
   0  12   6         17.39          8.19        10.72 o
   1  12   6         17.32         21.39        12.03 o
   2  12   6         29.32         44.16        14.98 o
   3  12   6         25.11         38.81        12.35 o
   4  12   6        222.63        250.67        24.32 o
   5  12   6          0.57         21.58        11.11 o
   6  12   6        120.73        182.23        22.38 o
   7  12   6        207.70        233.82        24.96 o
   8  12   6        102.48        138.08        19.63 o
   9  12   6          5.36         44.02        18.29 o
  10  12   6         15.28         37.75        14.06 o
  11  12   6         32.44         33.75        17.36 o
 -27   0   7          1.03        -12.95        22.90 o
 -25   0   7        133.10        155.52        38.17 o
 -23   0   7          1.98         11.08        17.44 o
 -21   0   7          0.10          8.33         9.80 o
 -19   0   7        190.73        200.52        16.31 o
 -17   0   7        935.57        874.67        30.91 o
 -15   0   7          8.62          2.75         7.40 o
 -13   0   7        315.88        292.69        11.32 o
 -11   0   7       3911.15       4089.20        41.19 o
  -9   0   7       4158.66       4799.50        43.24 o
  -7   0   7        313.94        378.85        13.14 o
  -5   0   7       1441.57       1225.88        22.39 o
  -3   0   7        902.88        614.03        12.01 o
  -1   0   7       2329.05       2175.66        46.62 o
   1   0   7         89.58         97.43         5.53 o
   3   0   7       1079.28       1319.45        24.45 o
   5   0   7        257.71        281.15        12.60 o
   7   0   7       1299.62       1406.52        25.97 o
   9   0   7        758.91        856.59        22.41 o
  11   0   7       1624.01       1575.16        29.29 o
  13   0   7        225.43        213.78        11.87 o
  15   0   7        579.27        593.16        20.11 o
  17   0   7        130.71        129.89        14.27 o
  19   0   7        136.50        122.13        14.35 o
  21   0   7         70.98         87.11        13.45 o
  23   0   7         39.66         28.95         9.48 o
  25   0   7          0.05         15.53        11.32 o
  27   0   7         27.29         21.06        12.48 o
 -27   1   7         52.30         34.17        13.63 o
 -26   1   7          1.41        -10.93        11.99 o
 -25   1   7         34.24         31.30        22.68 o
 -24   1   7         26.86         49.09        15.69 o
 -23   1   7         11.61         -6.96         6.96 o
 -22   1   7         10.10          4.55         7.27 o
 -21   1   7          5.73         -1.40         8.17 o
 -20   1   7         11.93         10.61         4.70 o
 -19   1   7         73.21         69.72         9.16 o
 -18   1   7        170.69        167.59        12.15 o
 -17   1   7          6.24          9.11         4.89 o
 -16   1   7        191.14        193.78        14.78 o
 -15   1   7          7.31          3.75         5.78 o
 -14   1   7        386.95        385.45        19.79 o
 -13   1   7        204.75        213.56         9.43 o
 -12   1   7        263.81        340.98         9.78 o
 -11   1   7        242.21        232.23         8.72 o
 -10   1   7        508.85        483.61        14.30 o
  -9   1   7          9.43         37.91         4.65 o
  -8   1   7        112.02        123.64         7.30 o
  -7   1   7         82.81         41.20         4.23 o
  -6   1   7          1.13          4.71         2.32 o
  -5   1   7          2.82         -0.70         1.90 o
  -4   1   7       2263.09       2170.77        19.28 o
  -3   1   7       1029.06       1160.87        22.96 o
  -2   1   7       2397.92       2508.43        34.30 o
  -1   1   7      13625.01      13858.82       103.71 o
   0   1   7       4167.22       4552.07        53.82 o
   1   1   7         74.98         57.85         6.07 o
   2   1   7          6.91          2.98         4.48 o
   3   1   7       1242.21       1526.19        39.36 o
   4   1   7       2163.83       2157.85        27.90 o
   5   1   7        757.90        825.44        16.94 o
   6   1   7        724.74        872.31        16.64 o
   7   1   7       1858.06       1984.21        36.27 o
   8   1   7         48.34         37.66         3.18 o
   9   1   7        294.35        367.09        10.07 o
  10   1   7        211.52        195.61         7.03 o
  11   1   7        534.46        472.81        10.73 o
  12   1   7        325.72        324.20         9.30 o
  13   1   7         30.16         16.89         3.55 o
  14   1   7        148.51        165.38         9.29 o
  15   1   7          2.56          5.23         3.65 o
  16   1   7          0.02          3.65         3.83 o
  17   1   7         12.24          8.33         4.74 o
  18   1   7         46.31         51.21         7.01 o
  19   1   7        246.97        261.43        14.76 o
  20   1   7          5.65          0.16         5.37 o
  21   1   7          6.98          5.77         7.06 o
  22   1   7          0.23         -0.44         6.50 o
  23   1   7          3.51         -3.03         5.68 o
  24   1   7          0.43          7.31         6.20 o
  25   1   7         10.68         -2.08         6.33 o
  26   1   7          0.70         -5.56         6.52 o
  27   1   7          0.50         -9.69         9.69 o
 -26   2   7         11.56         48.35        22.53 o
 -25   2   7         82.46         74.69        26.12 o
 -24   2   7         13.97         32.56        16.84 o
 -23   2   7          0.17          2.92        24.17 o
 -22   2   7          5.83         11.93        10.17 o
 -21   2   7         36.18         40.02        20.21 o
 -20   2   7         11.84         13.38        10.18 o
 -19   2   7        110.55        103.13        17.15 o
 -18   2   7         46.57         53.17        11.56 o
 -17   2   7        513.82        492.71        24.01 o
 -16   2   7         25.35         28.18         6.49 o
 -15   2   7       1270.14       1100.95        48.87 o
 -14   2   7         88.44         88.40         7.33 o
 -13   2   7         65.50         69.46         6.52 o
 -12   2   7          4.46          6.45         2.81 o
 -11   2   7          3.49          3.36         2.89 o
 -10   2   7        559.14        508.67        16.60 o
  -9   2   7       1386.63       1497.37        24.61 o
  -8   2   7       2479.65       2550.04        27.75 o
  -7   2   7        544.04        636.09        10.84 o
  -6   2   7       2205.19       2126.90        30.89 o
  -5   2   7       1612.94       1870.16        28.00 o
  -4   2   7       1500.32       1783.40        24.05 o
  -3   2   7       1535.36       1875.77        23.85 o
  -2   2   7        685.58        692.30        14.80 o
  -1   2   7        284.26        254.55        19.42 o
   0   2   7       3096.77       3159.18        52.39 o
   1   2   7       6367.09       6659.32        41.52 o
   2   2   7       2840.50       2716.29        32.40 o
   3   2   7        937.19        854.18        38.09 o
   4   2   7        441.93        383.49        22.23 o
   5   2   7         19.14          8.65         2.41 o
   6   2   7       1704.64       1870.50        32.76 o
   7   2   7         22.93         31.83         5.37 o
   8   2   7         10.61         -6.51         6.51 o
   9   2   7        167.08        169.87        13.99 o
  10   2   7        150.13        116.02         7.54 o
  11   2   7        178.20        157.79         7.31 o
  12   2   7        114.01        127.97         6.94 o
  13   2   7         54.33         50.92         4.59 o
  14   2   7         19.60         18.07         4.22 o
  15   2   7         74.81         88.32         7.62 o
  16   2   7        327.52        289.66        13.01 o
  17   2   7          6.22          7.94         6.76 o
  18   2   7         12.20          4.31         5.50 o
  19   2   7          8.09          9.47         5.72 o
  20   2   7         75.44         76.50        10.75 o
  21   2   7         13.14         24.05         9.32 o
  22   2   7         25.16         23.67         7.86 o
  23   2   7         35.93         47.34        10.08 o
  24   2   7         36.05         48.03        11.66 o
  25   2   7          1.93          9.10         8.49 o
  26   2   7          5.37        -11.13        11.13 o
  27   2   7          4.69         -1.24         9.97 o
  28   2   7         21.60         49.55        24.17 o
 -26   3   7          0.18         -3.52        17.81 o
 -25   3   7          0.56         16.99        16.32 o
 -24   3   7         14.32         -0.75        16.91 o
 -23   3   7         29.47         56.06        23.50 o
 -22   3   7          0.97          6.28         8.49 o
 -21   3   7          3.04         -5.65        11.97 o
 -20   3   7          0.02          8.00         8.80 o
 -19   3   7         26.01         30.60        17.55 o
 -18   3   7         19.98         37.88         9.24 o
 -17   3   7         92.28        108.77        13.76 o
 -16   3   7         42.72         30.99        18.47 o
 -15   3   7        539.68        557.34        20.07 o
 -14   3   7         42.62         23.75        12.01 o
 -13   3   7         54.25         49.80         6.32 o
 -12   3   7         69.50         58.23         9.65 o
 -11   3   7        311.26        280.77        13.37 o
 -10   3   7        129.53        106.08        13.26 o
  -9   3   7        111.34        157.85         7.96 o
  -8   3   7         42.34         30.56         4.05 o
  -7   3   7       1422.78       1542.84        29.22 o
  -6   3   7        216.72        191.23        10.46 o
  -5   3   7        914.39        936.90        21.82 o
  -4   3   7       5227.99       5629.40       109.01 o
  -3   3   7       7272.21       7307.69        90.68 o
  -2   3   7         26.97          5.96         2.17 o
  -1   3   7       4082.93       4295.97        78.99 o
   0   3   7        237.54        239.73        11.56 o
   1   3   7       9419.67       9601.37       100.36 o
   2   3   7         53.02         39.22         3.61 o
   3   3   7       2129.09       2040.55        33.91 o
   4   3   7         40.05         48.12        11.68 o
   5   3   7        801.31        774.40        39.74 o
   6   3   7        161.54        141.95        10.58 o
   7   3   7        831.61        777.77        41.01 o
   8   3   7        806.06        882.71        32.82 o
   9   3   7        939.90        914.14        34.09 o
  10   3   7        586.50        590.74        21.87 o
  11   3   7         14.20          5.40         4.81 o
  12   3   7        328.55        347.34        15.66 o
  13   3   7         69.49         65.29         7.42 o
  14   3   7        463.30        441.91        18.42 o
  15   3   7         41.00         38.53         6.57 o
  16   3   7        116.49        112.55        10.12 o
  17   3   7         24.25         14.04         8.29 o
  18   3   7          0.33         -1.41         6.28 o
  19   3   7          0.38          7.18         6.66 o
  20   3   7         25.45         14.90        10.97 o
  21   3   7        117.54        131.35        15.90 o
  22   3   7        105.00        117.35        16.91 o
  23   3   7         66.47         92.11        16.12 o
  24   3   7          7.08         15.95        18.73 o
  25   3   7         63.59         60.99        13.68 o
  26   3   7         20.41         26.12        13.89 o
  27   3   7          0.96          7.26        12.27 o
 -25   4   7          7.41         47.53        22.38 o
 -24   4   7         85.80         97.74        29.49 o
 -23   4   7          7.95         12.35        17.36 o
 -22   4   7         30.53         42.36        20.28 o
 -21   4   7          0.00         15.64        19.23 o
 -20   4   7          5.00         24.13        11.75 o
 -19   4   7         45.97         43.88        10.11 o
 -18   4   7          5.36          2.20        10.80 o
 -17   4   7        158.22        162.66        21.22 o
 -16   4   7          5.19          5.34        10.37 o
 -15   4   7          2.08          1.68         4.23 o
 -14   4   7         23.77         24.63         6.60 o
 -13   4   7        136.64        127.49        14.74 o
 -12   4   7        121.99         99.23        10.11 o
 -11   4   7        200.97        219.62        16.89 o
 -10   4   7        727.70        645.30        26.41 o
  -9   4   7         27.86         47.78         8.25 o
  -8   4   7       1015.07       1042.21        29.75 o
  -7   4   7       2012.06       2020.21        83.52 o
  -6   4   7        260.98        280.03        18.73 o
  -5   4   7         63.49         66.94        11.04 o
  -4   4   7        226.32        223.99         8.96 o
  -3   4   7        516.49        434.31        12.39 o
  -2   4   7          0.99          9.79         4.30 o
  -1   4   7       1239.21       1402.74        42.92 o
   0   4   7        213.89        251.64        15.51 o
   1   4   7        588.63        594.19        17.90 o
   2   4   7        211.65        212.17        11.12 o
   3   4   7         30.87         56.77         9.68 o
   4   4   7       2019.13       2212.70        47.34 o
   5   4   7          0.05         14.43         6.90 o
   6   4   7       1345.91       1404.19        40.08 o
   7   4   7       1120.02       1137.47        30.81 o
   8   4   7        601.56        534.08        26.74 o
   9   4   7        113.79        129.21        10.45 o
  10   4   7        175.08        177.74        12.27 o
  11   4   7          0.23          1.24         5.88 o
  12   4   7         53.33         31.60         7.02 o
  13   4   7        265.02        306.60        17.60 o
  14   4   7        203.38        178.15        12.41 o
  15   4   7         33.17         12.29         4.66 o
  16   4   7          3.37         -0.37         4.65 o
  17   4   7          0.31         -3.63         5.01 o
  18   4   7         72.85         74.22        11.95 o
  19   4   7         46.81         32.58         9.34 o
  20   4   7          0.24          9.63         9.32 o
  21   4   7         33.19         13.78        20.73 o
  22   4   7          0.62         -0.02        10.55 o
  23   4   7          9.01         30.15        14.15 o
  24   4   7          0.81         12.35         9.79 o
  25   4   7          4.20         23.67         8.91 o
  26   4   7          2.25          9.53        14.29 o
 -24   5   7          1.48          8.46        19.23 o
 -23   5   7         13.03         69.30        27.54 o
 -22   5   7         21.79         65.86        24.25 o
 -21   5   7         16.19         18.37        12.60 o
 -20   5   7         87.33        104.49        18.55 o
 -19   5   7         65.24         60.12        10.87 o
 -18   5   7         30.43         19.27        22.34 o
 -17   5   7          3.27          8.99         9.00 o
 -16   5   7          6.26         16.20        15.23 o
 -15   5   7         18.43         17.34         5.37 o
 -14   5   7         64.77         56.74         8.60 o
 -13   5   7          7.06          5.87         6.11 o
 -12   5   7          0.94         14.54         7.90 o
 -11   5   7        993.91       1012.50        32.88 o
 -10   5   7         55.50         64.35         9.83 o
  -9   5   7       1349.19       1468.20        38.72 o
  -8   5   7       1044.31       1099.91        33.44 o
  -7   5   7          0.01         -2.97         5.00 o
  -6   5   7        271.02        329.81        18.26 o
  -5   5   7        433.49        399.66        20.04 o
  -4   5   7         21.32          7.57         5.00 o
  -3   5   7         14.93          5.97         2.98 o
  -2   5   7        126.13        167.75         8.65 o
  -1   5   7          0.01         -3.03         3.54 o
   0   5   7        271.34        253.22        16.26 o
   1   5   7        927.87        921.96        24.60 o
   2   5   7         14.61          8.37         4.44 o
   3   5   7        163.96        159.75        10.39 o
   4   5   7         12.88          8.41         6.26 o
   5   5   7        527.53        471.88        27.08 o
   6   5   7         25.26         26.18         6.32 o
   7   5   7        204.19        193.31        14.05 o
   8   5   7        155.61        118.96        11.44 o
   9   5   7          5.86          3.62         5.29 o
  10   5   7         22.09         18.13         5.57 o
  11   5   7         63.74         46.15         6.96 o
  12   5   7          3.91          6.15         4.80 o
  13   5   7        497.98        474.23        22.56 o
  14   5   7        358.54        340.77        19.26 o
  15   5   7          4.26         11.70         6.52 o
  16   5   7         34.41         18.54         7.15 o
  17   5   7          5.15          5.63        10.30 o
  18   5   7         19.74         17.39        10.13 o
  19   5   7         16.77          9.10         9.64 o
  20   5   7          1.68        -12.01        12.01 o
  21   5   7          0.01          3.97         9.41 o
  22   5   7          5.02          0.00         9.77 o
  23   5   7          0.63         18.79        20.77 o
  24   5   7          3.14         10.55        28.37 o
  25   5   7          1.23          1.35        15.34 o
 -23   6   7          5.26         13.55        18.64 o
 -22   6   7          7.92         -0.28        30.72 o
 -21   6   7         26.42         20.59        11.36 o
 -20   6   7         85.32        116.39        21.96 o
 -19   6   7          1.10         33.41        15.48 o
 -18   6   7         15.74         20.67        21.67 o
 -17   6   7          0.00         -1.44        21.63 o
 -16   6   7          5.87         20.48        10.48 o
 -15   6   7          0.38          8.87        10.10 o
 -14   6   7          0.06         -1.64        11.96 o
 -13   6   7         67.63         61.18         8.53 o
 -12   6   7         64.05         74.10         9.29 o
 -11   6   7        641.66        562.59        22.96 o
 -10   6   7         34.85         33.40         8.21 o
  -9   6   7       1071.62       1070.89        35.67 o
  -8   6   7        490.94        478.73        24.17 o
  -7   6   7          5.52         20.26         8.93 o
  -6   6   7         78.63         72.86        10.22 o
  -5   6   7        810.69        790.78        23.94 o
  -4   6   7        256.54        257.14        14.00 o
  -3   6   7        467.53        488.49        15.44 o
  -2   6   7          8.54          4.59         3.99 o
  -1   6   7        302.76        277.66        16.28 o
   0   6   7          3.97          7.52         5.71 o
   1   6   7          4.20          0.02         5.06 o
   2   6   7        228.26        201.76        13.15 o
   3   6   7        114.18        112.34        10.53 o
   4   6   7          2.89          6.06         3.13 o
   5   6   7        803.37        707.36        19.94 o
   6   6   7       2619.13       2692.01        39.46 o
   7   6   7        591.63        622.08        14.99 o
   8   6   7          0.00         -0.78         2.32 o
   9   6   7        206.36        188.85        15.69 o
  10   6   7         96.85        100.34        11.76 o
  11   6   7        129.70        121.61        13.10 o
  12   6   7         34.86         27.10         8.15 o
  13   6   7         20.84         19.29         9.25 o
  14   6   7        208.60        191.24        20.99 o
  15   6   7          9.87          8.37         9.92 o
  16   6   7         55.73         51.89        10.33 o
  17   6   7        202.78        199.61        18.78 o
  18   6   7         72.52         51.63        14.41 o
  19   6   7         60.90         57.55        16.09 o
  20   6   7         15.00         32.84        13.32 o
  21   6   7         11.57         -2.19        16.69 o
  22   6   7          3.82         -4.92        13.73 o
  23   6   7         32.95         25.36        15.64 o
  24   6   7          2.51        -10.03        12.57 o
 -23   7   7         13.96         12.12        13.40 o
 -22   7   7          0.14        -11.52        11.52 o
 -21   7   7         17.39         24.60        28.18 o
 -20   7   7          5.77          7.11        10.49 o
 -19   7   7         50.14         42.21        14.48 o
 -18   7   7          5.91         14.98        14.63 o
 -17   7   7        134.58        169.27        22.85 o
 -16   7   7          1.41          1.61        11.82 o
 -15   7   7         73.87         71.90        12.12 o
 -14   7   7         69.35         60.32         9.40 o
 -13   7   7          3.27         10.96         6.18 o
 -12   7   7        170.27        176.57        14.01 o
 -11   7   7         77.12         74.41        11.07 o
 -10   7   7         71.05         81.72        10.93 o
  -9   7   7        145.59        129.62        16.81 o
  -8   7   7         74.19         69.74        12.13 o
  -7   7   7         61.22         55.17         7.77 o
  -6   7   7         43.82         43.06         7.11 o
  -5   7   7        416.59        506.66        21.10 o
  -4   7   7       1807.94       1971.83        46.33 o
  -3   7   7        674.93        642.50        26.65 o
  -2   7   7         88.61         84.83         7.26 o
  -1   7   7        313.76        259.12        13.07 o
   0   7   7        774.26        645.40        26.77 o
   1   7   7        143.51         94.21         9.19 o
   2   7   7        403.21        383.67        19.55 o
   3   7   7        185.12        196.19        12.28 o
   4   7   7         10.89          5.29         5.64 o
   5   7   7          4.62         14.16         8.62 o
   6   7   7        418.91        437.93        22.92 o
   7   7   7        158.78        173.45        14.84 o
   8   7   7         31.64         33.40         8.05 o
   9   7   7         24.11         13.17         6.11 o
  10   7   7        288.00        276.95        19.90 o
  11   7   7          4.71         26.98         8.61 o
  12   7   7        647.01        623.25        30.50 o
  13   7   7         20.88         25.31         8.28 o
  14   7   7         30.44         25.79        10.66 o
  15   7   7          5.35          4.35         8.20 o
  16   7   7          2.05         -9.90        27.24 o
  17   7   7         18.30         22.98        14.99 o
  18   7   7         38.78         16.50        10.27 o
  19   7   7         24.84         30.02        12.28 o
  20   7   7         79.90         85.17        20.74 o
  21   7   7          7.05         37.42        17.64 o
  22   7   7         91.07        154.02        27.39 o
  23   7   7         17.79         46.03        21.85 o
 -21   8   7         24.05         28.77        12.61 o
 -20   8   7         12.02         21.13        13.62 o
 -19   8   7          0.03          8.74        14.59 o
 -18   8   7         14.88         15.33        10.86 o
 -17   8   7         29.13         50.73        17.59 o
 -16   8   7          5.57         10.84        16.39 o
 -15   8   7         63.88         81.76        17.27 o
 -14   8   7         21.37         31.13         9.38 o
 -13   8   7         73.93         77.50        13.47 o
 -12   8   7         13.50         14.26         8.81 o
 -11   8   7          4.38          9.20         7.22 o
 -10   8   7          7.54          6.42         6.44 o
  -9   8   7          0.11         -1.44         8.59 o
  -8   8   7        149.57        150.12        14.46 o
  -7   8   7         95.31        105.81        12.60 o
  -6   8   7          8.28         10.52         6.49 o
  -5   8   7        704.97        632.12        28.63 o
  -4   8   7        508.54        441.70        24.66 o
  -3   8   7         29.54         70.58        10.74 o
  -2   8   7         66.28         65.11         7.82 o
  -1   8   7        439.86        373.85        19.56 o
   0   8   7        340.84        332.88        18.88 o
   1   8   7         75.18         46.04         7.12 o
   2   8   7          0.05         -6.11         6.11 o
   3   8   7          5.62          8.93         4.56 o
   4   8   7          4.91         10.14         5.37 o
   5   8   7         69.55         63.10        10.17 o
   6   8   7         32.70         53.60        10.46 o
   7   8   7         10.08         11.64         8.35 o
   8   8   7        376.09        359.95        23.06 o
   9   8   7          9.69         17.36         8.28 o
  10   8   7         23.99         17.67         6.86 o
  11   8   7          1.74          0.56         6.02 o
  12   8   7          5.51          6.91         6.16 o
  13   8   7        159.64        166.53        17.59 o
  14   8   7         28.31         31.96        10.39 o
  15   8   7         13.33          8.35        16.35 o
  16   8   7         40.57         75.67        22.71 o
  17   8   7         80.65        107.98        18.68 o
  18   8   7         30.83         41.36        13.76 o
  19   8   7          0.04          8.34        10.68 o
  20   8   7         24.34         55.35        17.76 o
  21   8   7         19.01          1.80        13.02 o
 -19   9   7          8.37         35.83        15.91 o
 -18   9   7          0.94          5.62        11.14 o
 -17   9   7          1.01        -10.07        10.93 o
 -16   9   7          0.24          3.97        10.82 o
 -15   9   7         67.82         84.14        18.31 o
 -14   9   7          2.85         -0.29         9.30 o
 -13   9   7          8.08          4.33         6.97 o
 -12   9   7         41.59         41.73        12.27 o
 -11   9   7        134.74        139.36        20.10 o
 -10   9   7         82.43        100.14        18.62 o
  -9   9   7         73.63         71.36        16.77 o
  -8   9   7         28.15         45.47        13.98 o
  -7   9   7        198.26        214.11        25.82 o
  -6   9   7          0.16          1.55         7.33 o
  -5   9   7        134.80        119.82        15.21 o
  -4   9   7         10.69         11.39         7.76 o
  -3   9   7         37.06         25.61         8.33 o
  -2   9   7         80.85         99.61        13.41 o
  -1   9   7         64.05         69.16        11.40 o
   0   9   7         33.21         21.59         7.38 o
   1   9   7        119.54        129.71        16.88 o
   2   9   7         15.23         17.52         6.94 o
   3   9   7          7.63          4.26         4.42 o
   4   9   7          3.24         -1.27         5.54 o
   5   9   7        306.27        309.51        21.22 o
   6   9   7        158.13        153.41        15.90 o
   7   9   7        133.01        112.84        14.30 o
   8   9   7        143.02        134.96        15.35 o
   9   9   7          0.05         15.32         8.97 o
  10   9   7         34.35         34.45        11.56 o
  11   9   7         60.11         60.53        11.49 o
  12   9   7          5.68          9.28         7.41 o
  13   9   7        203.96        259.16        22.83 o
  14   9   7         27.84         27.03         9.33 o
  15   9   7          0.70          8.02        24.59 o
  16   9   7          0.00         23.42        12.85 o
  17   9   7          0.33          1.51        21.07 o
  18   9   7          1.80         10.77        19.05 o
  19   9   7          2.05        -14.00        17.21 o
 -16  10   7          1.92         -2.14         9.78 o
 -15  10   7          0.23         11.53        27.92 o
 -14  10   7         67.38         60.90        16.19 o
 -13  10   7         72.18         58.95        14.59 o
 -12  10   7          0.09          4.32        10.05 o
 -11  10   7          3.06          6.06         9.34 o
 -10  10   7          0.10          3.00        19.23 o
  -9  10   7          5.21         19.18        11.23 o
  -8  10   7          1.00          7.79         9.80 o
  -7  10   7         10.15         15.89        16.32 o
  -6  10   7          0.26        -12.19        35.21 o
  -5  10   7         11.07         -3.48         9.69 o
  -4  10   7         13.07         -1.31         9.26 o
  -3  10   7         79.61         92.38        19.08 o
  -2  10   7          2.32          3.48         8.44 o
  -1  10   7         28.45         17.13         9.60 o
   0  10   7         13.08         20.40         8.82 o
   1  10   7          7.77          5.39         8.33 o
   2  10   7         17.77         17.36         7.43 o
   3  10   7          1.67          3.42         6.05 o
   4  10   7          0.07          1.68         5.85 o
   5  10   7        208.17        223.66        20.88 o
   6  10   7         98.72         85.77        16.51 o
   7  10   7         12.41         -0.14        11.00 o
   8  10   7          0.03          3.31         9.37 o
   9  10   7         19.84         18.15        11.79 o
  10  10   7         51.75         38.51        10.27 o
  11  10   7          6.72         -0.13         7.44 o
  12  10   7         10.50          5.39        14.43 o
  13  10   7          1.52         21.04         9.13 o
  14  10   7          4.29         28.01        10.42 o
  15  10   7         42.51         50.36        12.39 o
  16  10   7         21.88         36.30        19.83 o
  17  10   7          3.83         28.81        18.34 o
 -14  11   7         46.35         82.10        27.39 o
 -12  11   7         18.87         21.83        11.11 o
 -11  11   7          4.86         32.18        22.98 o
 -10  11   7          0.96        -11.34        11.34 o
  -9  11   7         17.14         38.55        13.74 o
  -8  11   7          1.09          4.62        11.37 o
  -7  11   7         15.93          9.53        10.32 o
  -6  11   7          7.85         22.09        27.73 o
  -5  11   7          2.81          1.02        26.49 o
  -4  11   7          7.57          1.68        12.50 o
  -3  11   7         24.13         22.32        42.70 o
  -2  11   7          4.75          5.27         8.90 o
  -1  11   7         31.88         32.70        13.11 o
   0  11   7         30.44         36.94        15.23 o
   1  11   7         21.48         42.78        17.25 o
   2  11   7          0.24         -4.47         9.91 o
   3  11   7          0.86          4.09         8.53 o
   4  11   7         43.17         65.06        13.02 o
   5  11   7          8.50         18.48        10.05 o
   6  11   7         79.43         84.55        14.53 o
   7  11   7        118.53        104.31        16.14 o
   8  11   7          7.06         12.61         9.11 o
   9  11   7         95.79        112.81        21.44 o
  10  11   7         27.50         47.11        21.26 o
  11  11   7         41.24         65.27        18.52 o
  12  11   7         62.09         91.41        25.15 o
  13  11   7         16.74         41.07        15.57 o
  14  11   7         36.82         51.48        16.65 o
  15  11   7          7.73         25.90        21.93 o
 -11  12   7         17.07          3.29         9.73 o
 -10  12   7          4.12         -4.49        13.17 o
  -9  12   7         15.85          6.59        12.87 o
  -8  12   7          9.12         26.01        13.39 o
  -7  12   7          1.24         18.88        23.50 o
  -6  12   7         45.48         71.99        17.73 o
  -5  12   7         17.02         56.18        27.39 o
  -4  12   7         81.05         82.74        20.10 o
  -3  12   7         17.29         23.58        12.65 o
  -2  12   7         26.15         50.29        20.69 o
  -1  12   7          9.79         20.27         9.22 o
   0  12   7         18.46         44.81        15.40 o
   1  12   7         52.79         33.02        13.85 o
   2  12   7          2.36         19.44        12.28 o
   3  12   7          1.80         -1.88        10.36 o
   4  12   7          8.21          4.50        16.65 o
   5  12   7          2.39          7.86        12.38 o
   6  12   7         29.71         59.99        16.36 o
   7  12   7         91.08        106.03        17.71 o
   8  12   7          6.34         27.70        14.31 o
   9  12   7         13.45         61.93        17.30 o
  10  12   7          7.31         17.51        17.44 o
  11  12   7         22.78          2.17        13.02 o
 -26   0   8         18.04          6.89        17.14 o
 -24   0   8        118.99        190.18        37.20 o
 -22   0   8        197.25        210.74        25.54 o
 -20   0   8          9.09         23.50        13.21 o
 -18   0   8        538.45        541.33        25.13 o
 -16   0   8         19.16          3.81         5.19 o
 -14   0   8         88.88         95.15         9.52 o
 -12   0   8         14.43         18.57         4.72 o
 -10   0   8        699.89        784.29        15.03 o
  -8   0   8       2020.87       1879.80        31.01 o
  -6   0   8       1672.93       1550.41        27.44 o
  -4   0   8       2058.23       2409.39        30.73 o
  -2   0   8        670.24        400.15        10.60 o
   0   0   8        340.08        216.60         8.12 o
   2   0   8          0.39         58.34         7.05 o
   4   0   8        566.00        490.72        11.08 o
   6   0   8        891.25        921.65        19.86 o
   8   0   8       1066.20        920.89        22.63 o
  10   0   8        847.56        934.28        24.95 o
  12   0   8         67.93         38.92         5.78 o
  14   0   8       1785.05       1834.95        37.37 o
  16   0   8        613.04        551.36        20.47 o
  18   0   8        101.36         91.16        11.88 o
  20   0   8          3.61          9.40         7.95 o
  22   0   8         15.81          9.34         6.86 o
  24   0   8          3.02        -12.12        12.12 o
  26   0   8          0.04         -2.54        15.49 o
 -26   1   8         28.34         52.75        18.50 o
 -25   1   8          1.39        -10.42        13.41 o
 -24   1   8         17.04         23.48        10.29 o
 -23   1   8          0.27         18.19         9.66 o
 -22   1   8         28.00         52.31        12.60 o
 -21   1   8          1.69          0.56         7.37 o
 -20   1   8         57.74         56.86        10.36 o
 -19   1   8        129.98        119.23        12.90 o
 -18   1   8         12.03          1.13         4.49 o
 -17   1   8         21.91         13.04         7.61 o
 -16   1   8          6.52         16.45        10.18 o
 -15   1   8         20.15         26.51         7.14 o
 -14   1   8        770.33        764.80        23.47 o
 -13   1   8        169.89        162.76         8.62 o
 -12   1   8          0.00         -0.17         2.93 o
 -11   1   8         41.85         51.52         5.57 o
 -10   1   8         13.50          3.64         3.21 o
  -9   1   8       2827.33       2987.15        35.18 o
  -8   1   8       1411.20       1673.35        28.93 o
  -7   1   8        847.03        804.76        14.99 o
  -6   1   8        107.89        116.42         5.84 o
  -5   1   8        904.38        875.92        17.76 o
  -4   1   8       2812.11       2830.91        30.43 o
  -3   1   8         56.48         43.21         2.68 o
  -2   1   8        661.52        831.81        17.29 o
  -1   1   8        394.40        413.67        15.85 o
   0   1   8         25.25         30.32         3.79 o
   1   1   8       7968.33       7891.15        80.12 o
   2   1   8        626.01        793.43        26.42 o
   3   1   8       1411.59       1273.78        23.38 o
   4   1   8       1619.14       1518.87        22.24 o
   5   1   8        271.16        327.84        11.56 o
   6   1   8        413.90        385.29        17.95 o
   7   1   8        120.33        104.97         6.69 o
   8   1   8       2216.98       2378.97        36.33 o
   9   1   8        510.51        580.45        12.85 o
  10   1   8         56.37         48.17         4.56 o
  11   1   8         40.50         28.31         3.13 o
  12   1   8        289.18        313.29         9.23 o
  13   1   8          1.11         -0.44         3.27 o
  14   1   8        301.15        303.32        11.75 o
  15   1   8        669.02        665.15        17.50 o
  16   1   8        406.26        385.28        13.88 o
  17   1   8        255.92        228.61        12.94 o
  18   1   8          4.23          4.94         5.16 o
  19   1   8        135.13        121.12        10.32 o
  20   1   8          1.81         -0.81         4.68 o
  21   1   8          5.11          6.45         5.30 o
  22   1   8          7.18         12.71         5.80 o
  23   1   8         15.22         16.15         7.43 o
  24   1   8          2.30          6.70         5.67 o
  25   1   8          2.89         -6.64         6.64 o
  26   1   8          0.17         -8.07         8.07 o
  27   1   8          0.97          0.75        13.40 o
 -26   2   8         51.50         83.15        30.76 o
 -25   2   8         89.59        146.17        37.35 o
 -24   2   8         33.06         57.62        16.32 o
 -23   2   8         21.28         19.49        11.00 o
 -22   2   8         14.19         37.08        13.82 o
 -21   2   8         70.84         81.20        16.72 o
 -20   2   8         39.95         34.54        14.71 o
 -19   2   8          2.21          9.96         9.43 o
 -18   2   8          4.21         10.07         7.80 o
 -17   2   8         45.04         52.72        10.97 o
 -16   2   8        387.46        363.32        19.67 o
 -15   2   8         11.54         15.40         3.89 o
 -14   2   8        101.88        107.54         8.60 o
 -13   2   8        178.10        178.94        10.70 o
 -12   2   8        123.22        119.75         8.96 o
 -11   2   8        364.73        386.65        15.22 o
 -10   2   8          0.01          1.57         3.28 o
  -9   2   8         22.83         24.21         5.07 o
  -8   2   8          5.13          5.59         3.55 o
  -7   2   8        523.13        486.10        14.96 o
  -6   2   8        976.99        888.85        25.13 o
  -5   2   8       3119.16       3231.73        38.24 o
  -4   2   8        486.12        638.27        15.05 o
  -3   2   8       7562.82       7763.46        98.77 o
  -2   2   8       5241.44       5550.61        51.45 o
  -1   2   8       4661.42       4974.89        42.17 o
   0   2   8       1410.78       1631.14        18.59 o
   1   2   8       2307.74       2481.40        32.91 o
   2   2   8        106.51         89.52         9.43 o
   3   2   8         36.77         20.41         6.47 o
   4   2   8         10.02         19.59         3.93 o
   5   2   8         11.63          2.32         1.88 o
   6   2   8        316.37        330.46        13.29 o
   7   2   8       1922.75       1666.17        41.84 o
   8   2   8       1051.45       1088.90        28.89 o
   9   2   8         57.51         56.13        12.12 o
  10   2   8         63.54         59.82         6.67 o
  11   2   8         13.69         10.03         3.73 o
  12   2   8        476.46        433.52        15.63 o
  13   2   8        165.86        148.37         9.61 o
  14   2   8          0.17          1.74         5.44 o
  15   2   8       1402.25       1444.56        30.98 o
  16   2   8       1147.04       1126.59        28.08 o
  17   2   8        108.52         97.51         8.81 o
  18   2   8          5.08         -2.12         6.60 o
  19   2   8         84.04         90.14        16.86 o
  20   2   8         19.72         26.73         7.90 o
  21   2   8         87.93         98.21        12.77 o
  22   2   8         10.35         15.13         7.41 o
  23   2   8          2.93          8.38         7.34 o
  24   2   8         13.26         23.33        10.40 o
  25   2   8          2.78         -3.68         7.49 o
  26   2   8          0.02          1.79         9.21 o
  27   2   8          3.00         -3.29        12.42 o
 -26   3   8         48.75         51.34        26.42 o
 -25   3   8          9.72         21.03        13.32 o
 -24   3   8         50.75         34.35        22.53 o
 -23   3   8         80.47         66.16        23.80 o
 -22   3   8          8.21         17.15        25.03 o
 -21   3   8         27.33         32.75        12.46 o
 -20   3   8          1.14          4.18         8.03 o
 -19   3   8         79.66        106.37        18.12 o
 -18   3   8         21.08         19.56         7.76 o
 -17   3   8         53.73         35.86        15.15 o
 -16   3   8        152.64        156.13        18.95 o
 -15   3   8         25.56         16.78         6.31 o
 -14   3   8          3.25          0.59         5.02 o
 -13   3   8         19.24         19.52         5.63 o
 -12   3   8         28.06         27.27        10.46 o
 -11   3   8         40.07         40.92         6.03 o
 -10   3   8        607.63        580.19        12.89 o
  -9   3   8         43.90         59.95         4.16 o
  -8   3   8        158.62        168.29         7.82 o
  -7   3   8       1805.80       1876.41        74.48 o
  -6   3   8       1335.38       1308.01        27.11 o
  -5   3   8         30.42         20.71         4.99 o
  -4   3   8       1574.56       1880.07        28.84 o
  -3   3   8       1766.58       2134.48        32.94 o
  -2   3   8       4453.88       5027.14       103.10 o
  -1   3   8        387.16        408.83        16.43 o
   0   3   8        102.00        106.49         6.26 o
   1   3   8         25.30         46.52         4.63 o
   2   3   8       2152.93       2468.24        47.23 o
   3   3   8        459.17        552.58        19.74 o
   4   3   8         43.40         60.25         6.65 o
   5   3   8        468.11        398.84        22.83 o
   6   3   8         84.56         77.74         7.88 o
   7   3   8         57.13         44.94         6.24 o
   8   3   8        219.56        220.49        23.65 o
   9   3   8         12.84         16.21        11.83 o
  10   3   8        227.40        231.93        18.39 o
  11   3   8         73.01         55.59         7.72 o
  12   3   8        710.41        642.23        21.60 o
  13   3   8        226.44        212.96        13.07 o
  14   3   8        143.55        157.66        11.61 o
  15   3   8         15.71         23.61         5.89 o
  16   3   8          4.32         15.12         5.06 o
  17   3   8          5.10         -9.49         9.49 o
  18   3   8        173.89        149.68        15.57 o
  19   3   8         14.81          3.92         6.74 o
  20   3   8         11.92          1.34         8.96 o
  21   3   8          4.34         10.47         8.25 o
  22   3   8         15.64         23.11         7.72 o
  23   3   8          0.01         -6.88         7.60 o
  24   3   8         20.76         40.58        12.31 o
  25   3   8          0.00        -14.93        14.93 o
  26   3   8          3.53        -10.10        10.10 o
  27   3   8          0.70         -3.59        13.40 o
 -25   4   8          1.50        -16.47        16.47 o
 -24   4   8          5.69          6.29        20.58 o
 -23   4   8         15.74          4.42        14.67 o
 -22   4   8          1.09         26.19        17.96 o
 -21   4   8          0.03          3.78         9.54 o
 -20   4   8         23.30         18.87         7.98 o
 -19   4   8         48.61         41.33        11.83 o
 -18   4   8         40.49         52.50        10.31 o
 -17   4   8         49.88         59.08        15.72 o
 -16   4   8        102.58         94.73        16.28 o
 -15   4   8        123.37        100.08        10.26 o
 -14   4   8        450.45        394.06        19.55 o
 -13   4   8        379.86        340.14        18.29 o
 -12   4   8        167.86        149.74        12.23 o
 -11   4   8        324.50        291.98        16.93 o
 -10   4   8        906.31        895.99        28.88 o
  -9   4   8        295.22        310.21        16.88 o
  -8   4   8        274.14        304.53        14.89 o
  -7   4   8         63.69         85.60         8.71 o
  -6   4   8        484.16        543.89        22.40 o
  -5   4   8         29.47         47.28         5.14 o
  -4   4   8        236.37        223.01         8.32 o
  -3   4   8          2.67          0.11         4.20 o
  -2   4   8       1092.98       1075.01        15.56 o
  -1   4   8       3174.63       3324.34        35.97 o
   0   4   8         34.91         40.54         6.12 o
   1   4   8       2163.79       2238.69        40.00 o
   2   4   8        169.16        158.76        10.17 o
   3   4   8        895.85        959.36        24.52 o
   4   4   8        409.39        433.76        21.68 o
   5   4   8       1433.94       1470.40        40.07 o
   6   4   8        140.94        143.77        20.66 o
   7   4   8         31.94         45.43        13.85 o
   8   4   8         82.90         64.48        10.12 o
   9   4   8         10.91          6.02         5.88 o
  10   4   8          5.91         -3.69         7.16 o
  11   4   8         55.48         42.54         6.92 o
  12   4   8         12.85         10.75         5.44 o
  13   4   8          0.55         -4.25         5.26 o
  14   4   8         14.85          8.83         7.04 o
  15   4   8        332.24        340.18        17.63 o
  16   4   8         16.85         12.96         4.90 o
  17   4   8         44.68         31.67         6.84 o
  18   4   8          6.65         10.21         6.61 o
  19   4   8         24.84          6.46         9.27 o
  20   4   8         62.83         52.36        15.55 o
  21   4   8         29.84         34.95        13.27 o
  22   4   8          1.96         -6.57        10.44 o
  23   4   8          2.61         10.80        23.54 o
  24   4   8          1.02         14.44         9.80 o
  25   4   8         32.23         20.63        11.40 o
  26   4   8         20.15         34.50        20.73 o
 -24   5   8         85.04        107.10        33.31 o
 -23   5   8        109.37        185.54        39.97 o
 -22   5   8         65.69        124.46        32.56 o
 -21   5   8        186.11        230.82        28.01 o
 -20   5   8         34.25         40.88        20.73 o
 -19   5   8         33.47         42.73        11.26 o
 -18   5   8          2.75         14.04        17.96 o
 -17   5   8        150.09        154.88        20.76 o
 -16   5   8         11.77          5.33        17.03 o
 -15   5   8        119.05         87.21        10.68 o
 -14   5   8         52.83         43.73         8.16 o
 -13   5   8          4.62         -6.53         6.53 o
 -12   5   8         95.18         99.16        10.72 o
 -11   5   8       1280.11       1201.07        36.28 o
 -10   5   8        236.04        239.85        16.85 o
  -9   5   8       2548.69       2425.35        50.06 o
  -8   5   8        706.03        685.71        27.03 o
  -7   5   8        112.01        106.77        11.10 o
  -6   5   8          3.13          3.78         5.04 o
  -5   5   8        106.92        113.02         8.43 o
  -4   5   8          3.06          5.94         2.84 o
  -3   5   8         99.83        112.48         7.05 o
  -2   5   8        709.38        623.95        16.52 o
  -1   5   8        502.39        435.02        13.48 o
   0   5   8        919.74       1036.78        23.20 o
   1   5   8        151.85        135.71        12.32 o
   2   5   8        544.83        513.11        18.46 o
   3   5   8        315.07        328.54        15.17 o
   4   5   8        144.93        152.23        10.91 o
   5   5   8        185.43        185.71        12.32 o
   6   5   8         35.14         31.68        10.55 o
   7   5   8        292.62        314.20        17.99 o
   8   5   8        591.52        559.09        24.21 o
   9   5   8        244.70        183.16        18.02 o
  10   5   8         51.45         45.45         7.59 o
  11   5   8        127.24        111.61        10.56 o
  12   5   8          4.73          0.17         7.62 o
  13   5   8        472.04        508.72        23.12 o
  14   5   8          2.23         14.32         6.16 o
  15   5   8         17.60         28.25         9.25 o
  16   5   8          9.81         -1.42         5.46 o
  17   5   8         59.84         57.38        10.63 o
  18   5   8         73.57         90.84        17.29 o
  19   5   8          9.43         -9.59        19.76 o
  20   5   8         10.64         -7.58        12.05 o
  21   5   8         33.58         26.62        10.59 o
  22   5   8          2.34         -1.71        10.06 o
  23   5   8         16.25         22.88        15.42 o
  24   5   8         11.05         19.64        11.28 o
  25   5   8          2.84         -3.82        12.05 o
 -23   6   8          1.15         12.65        18.04 o
 -22   6   8          2.89         23.21        12.65 o
 -21   6   8         56.25         50.45        27.32 o
 -20   6   8         29.02         49.49        15.77 o
 -19   6   8         25.78         29.01        21.89 o
 -18   6   8         60.16         66.03        15.35 o
 -17   6   8          2.59          7.97        12.12 o
 -16   6   8        181.02        197.34        23.70 o
 -15   6   8         31.14         32.63        11.56 o
 -14   6   8          4.74         14.16         8.46 o
 -13   6   8          0.03          2.13         6.12 o
 -12   6   8         98.01         85.06         9.77 o
 -11   6   8          3.71         -0.14         5.47 o
 -10   6   8          8.05          0.68         5.01 o
  -9   6   8         31.74         39.30         8.62 o
  -8   6   8        320.19        286.69        20.00 o
  -7   6   8        273.28        309.86        20.39 o
  -6   6   8         20.39         31.90         5.86 o
  -5   6   8        312.57        293.58        14.70 o
  -4   6   8        245.21        215.87        12.91 o
  -3   6   8        153.17        101.35         7.27 o
  -2   6   8         35.22         28.15         4.87 o
  -1   6   8         23.82         37.17         6.56 o
   0   6   8        167.78        180.07        13.19 o
   1   6   8         71.79         55.09         6.94 o
   2   6   8          6.82         -0.11         7.48 o
   3   6   8        257.15        259.65        19.03 o
   4   6   8        773.29        738.51        23.45 o
   5   6   8          7.09          0.23         3.81 o
   6   6   8        508.65        513.03        18.57 o
   7   6   8        840.16        774.83        22.91 o
   8   6   8         99.78        117.07         8.48 o
   9   6   8         58.20         62.20         9.20 o
  10   6   8          7.75          9.84         5.72 o
  11   6   8         22.66         29.67        17.48 o
  12   6   8        118.43         82.46        14.85 o
  13   6   8         96.05         92.11        14.77 o
  14   6   8         52.41         61.66        14.03 o
  15   6   8         18.89         24.34         9.54 o
  16   6   8        153.62        154.87        16.65 o
  17   6   8         27.97         37.25        12.56 o
  18   6   8         13.50          6.93         8.32 o
  19   6   8         16.73          4.59        16.88 o
  20   6   8         10.71         33.63        13.78 o
  21   6   8         21.18          8.86        10.32 o
  22   6   8         45.10         33.84        27.62 o
  23   6   8          2.84         19.10        28.37 o
  24   6   8          0.02          2.47        12.20 o
 -23   7   8         51.55         51.57        23.05 o
 -22   7   8          7.16         23.12        12.83 o
 -21   7   8          1.12          2.01        10.95 o
 -20   7   8         10.46         23.86        29.75 o
 -19   7   8          0.86          3.77        10.30 o
 -18   7   8          8.30         32.00        12.93 o
 -17   7   8          6.68         26.81        10.97 o
 -16   7   8         30.71         13.67         9.74 o
 -15   7   8         13.18          4.29         9.89 o
 -14   7   8        167.12        153.72        13.46 o
 -13   7   8          1.04          3.40         6.22 o
 -12   7   8        372.66        365.11        20.33 o
 -11   7   8         20.13         39.41         7.75 o
 -10   7   8         36.79         36.32         8.89 o
  -9   7   8          4.38          5.19         5.81 o
  -8   7   8         64.52         57.87         8.19 o
  -7   7   8        819.59        763.42        28.39 o
  -6   7   8         32.77         34.26         6.24 o
  -5   7   8         29.11         33.77         7.25 o
  -4   7   8          1.82          2.56         4.98 o
  -3   7   8         62.29         50.41         6.26 o
  -2   7   8        220.17        220.18        12.02 o
  -1   7   8         56.94         39.10         5.61 o
   0   7   8        217.39        186.14        18.17 o
   1   7   8        188.62        189.27        12.55 o
   2   7   8        378.45        348.01        15.87 o
   3   7   8        232.35        211.35        15.02 o
   4   7   8        474.86        483.27        22.64 o
   5   7   8         30.21         29.32         7.32 o
   6   7   8        579.64        562.56        25.68 o
   7   7   8         27.62         52.98         9.07 o
   8   7   8          7.42          3.31         5.44 o
   9   7   8         65.88         28.03         8.06 o
  10   7   8          0.15         -7.54         7.54 o
  11   7   8         42.19         51.61        10.46 o
  12   7   8          9.96         15.03         8.58 o
  13   7   8          0.11         -4.03         7.30 o
  14   7   8         23.68         12.74        20.13 o
  15   7   8          0.11          8.94         9.00 o
  16   7   8         35.17         41.80        13.15 o
  17   7   8         72.61         66.90        11.94 o
  18   7   8          0.01         -0.58         9.91 o
  19   7   8         44.55         54.91        15.56 o
  20   7   8          1.00         40.88        16.64 o
  21   7   8        167.42        229.09        30.32 o
  22   7   8        125.46        215.13        30.39 o
  23   7   8          2.62         25.15        22.08 o
 -21   8   8          1.15         25.52        21.26 o
 -20   8   8          0.44         -0.11        26.49 o
 -19   8   8          4.02         -7.63        12.20 o
 -18   8   8          0.13          3.07        12.76 o
 -17   8   8         18.51         13.66        10.67 o
 -16   8   8         13.23          1.67        28.33 o
 -15   8   8          4.88         -3.84        10.30 o
 -14   8   8         74.10         81.48        11.09 o
 -13   8   8          0.00          8.91         5.63 o
 -12   8   8         12.53         24.20         6.77 o
 -11   8   8         36.85         46.68         9.92 o
 -10   8   8         20.31         16.80         8.55 o
  -9   8   8          9.11          6.67         7.94 o
  -8   8   8         25.99         16.24         7.58 o
  -7   8   8         66.13         74.37        10.99 o
  -6   8   8         27.57         24.03         6.67 o
  -5   8   8         91.87         99.15        11.88 o
  -4   8   8        122.22        159.25        15.47 o
  -3   8   8        766.97        758.90        31.25 o
  -2   8   8         10.33         19.76         5.70 o
  -1   8   8         38.80         45.17         6.61 o
   0   8   8         22.37         19.93         5.63 o
   1   8   8        218.77        241.55        14.86 o
   2   8   8         38.19         27.53         5.61 o
   3   8   8         51.68         37.04         7.77 o
   4   8   8         54.33         69.52         9.90 o
   5   8   8         38.38         37.05         8.16 o
   6   8   8          4.33          4.80         7.97 o
   7   8   8         65.47         67.89        10.55 o
   8   8   8         77.79         50.75        10.99 o
   9   8   8        151.93        140.41        15.46 o
  10   8   8         12.41         18.40         7.16 o
  11   8   8        106.58         78.30        12.73 o
  12   8   8         37.23         35.26         9.56 o
  13   8   8          4.85         11.06        11.64 o
  14   8   8          2.62          5.04         9.13 o
  15   8   8         38.14         48.50        14.08 o
  16   8   8          6.54         10.98         9.43 o
  17   8   8          1.43         -9.27         9.27 o
  18   8   8         13.24          1.74         9.29 o
  19   8   8         30.31         30.76        36.79 o
  20   8   8         22.41         22.49        25.00 o
  21   8   8          0.09         56.81        26.64 o
 -19   9   8         20.22         39.22        22.23 o
 -18   9   8          2.35          6.32        22.60 o
 -17   9   8          0.85         -2.09         9.69 o
 -16   9   8          0.14         -4.30        10.41 o
 -15   9   8          1.98        -11.71        11.71 o
 -14   9   8          3.28        -14.63        14.63 o
 -13   9   8        110.12        135.00        16.56 o
 -12   9   8          0.33          2.29         7.91 o
 -11   9   8          2.03        -11.07        18.15 o
 -10   9   8          1.13         -7.29         9.09 o
  -9   9   8         12.49         25.98        11.23 o
  -8   9   8          2.77          8.97         8.89 o
  -7   9   8        299.45        309.92        30.48 o
  -6   9   8         96.85        111.91        18.26 o
  -5   9   8          7.26         16.45        15.98 o
  -4   9   8         17.28         14.24        13.47 o
  -3   9   8          0.38          7.86         6.79 o
  -2   9   8        156.25        160.44        15.65 o
  -1   9   8        150.11        172.14        22.92 o
   0   9   8         58.10         42.51         8.87 o
   1   9   8        114.56         95.95        13.50 o
   2   9   8         19.68         24.03         7.37 o
   3   9   8        117.24        104.84        11.46 o
   4   9   8         20.79         21.86         7.54 o
   5   9   8        115.38        119.26        13.84 o
   6   9   8         17.19          7.05         6.53 o
   7   9   8          8.20          7.90         6.02 o
   8   9   8         22.68         10.97         6.82 o
   9   9   8         53.20         32.54         7.80 o
  10   9   8         32.17         28.72         8.57 o
  11   9   8         16.36         17.86         8.39 o
  12   9   8         94.48        115.46        16.02 o
  13   9   8          0.89         16.33         8.67 o
  14   9   8         98.11        112.20        21.26 o
  15   9   8          5.85         22.23        10.84 o
  16   9   8          5.07         12.85         8.69 o
  17   9   8          0.01        -17.33        17.33 o
  18   9   8         13.51         29.47        13.68 o
  19   9   8          7.57         38.62        22.75 o
 -16  10   8          2.87         13.87        23.20 o
 -15  10   8          1.38         22.38        14.27 o
 -14  10   8          0.12         16.83        12.50 o
 -13  10   8         16.95         17.71         9.59 o
 -12  10   8          1.95         -9.21        10.19 o
 -11  10   8        137.43        134.36        34.58 o
 -10  10   8          9.80         31.92        12.17 o
  -9  10   8         98.64         99.26        26.94 o
  -8  10   8          7.32          6.67        11.10 o
  -7  10   8          0.02          3.10         9.86 o
  -6  10   8         28.77         36.97        12.75 o
  -5  10   8         44.24         49.90        13.59 o
  -4  10   8         10.83         17.94        25.78 o
  -3  10   8        108.07         97.71        18.44 o
  -2  10   8         16.23          4.34        13.58 o
  -1  10   8         21.98         18.32        19.95 o
   0  10   8          0.59          5.55        28.14 o
   1  10   8         11.01          6.68         6.47 o
   2  10   8         52.21         47.61         8.62 o
   3  10   8          2.34         11.10         7.56 o
   4  10   8         52.78         53.84        11.60 o
   5  10   8         26.44         10.29         7.53 o
   6  10   8          3.62         12.06         9.08 o
   7  10   8          8.10          6.72         8.84 o
   8  10   8          1.13         14.52        10.23 o
   9  10   8         12.27         20.24         8.64 o
  10  10   8          0.42         -5.86         7.24 o
  11  10   8         49.98         43.12        10.45 o
  12  10   8          7.83         15.79        16.62 o
  13  10   8         32.43         27.46        13.12 o
  14  10   8          0.59         10.78         7.96 o
  15  10   8         10.02         17.50        11.23 o
  16  10   8          8.23         29.62        13.97 o
  17  10   8         34.55         37.62        23.09 o
 -13  11   8         10.32         51.87        21.41 o
 -12  11   8          1.88          5.73        20.77 o
 -11  11   8         35.26         20.35        10.42 o
 -10  11   8         77.82        128.50        23.23 o
  -9  11   8         23.20         65.90        17.43 o
  -8  11   8        146.29        151.99        23.99 o
  -7  11   8          8.71         39.07        14.36 o
  -6  11   8         15.24         21.11        26.53 o
  -5  11   8         22.67         11.47        11.32 o
  -4  11   8         10.05         16.60        10.50 o
  -3  11   8         11.74         -0.87        11.18 o
  -2  11   8         13.79         -2.13        24.66 o
  -1  11   8         11.04         22.17        12.31 o
   0  11   8          2.64         21.52        10.90 o
   1  11   8         84.53         88.39        20.12 o
   2  11   8          0.23         -6.52        10.76 o
   3  11   8          0.01          0.65         9.63 o
   4  11   8         17.02         27.15        10.94 o
   5  11   8         19.35         20.56         9.91 o
   6  11   8         87.97        110.72        17.10 o
   7  11   8          1.03         24.81        10.98 o
   8  11   8          2.37         -9.53        13.40 o
   9  11   8         34.66         54.22        16.09 o
  10  11   8          3.58          9.40        10.47 o
  11  11   8         30.04         17.82        11.62 o
  12  11   8          6.13         22.23        26.64 o
  13  11   8         44.80         37.77        14.37 o
  14  11   8         11.92         33.41        15.46 o
 -11  12   8          9.15          9.80        16.17 o
 -10  12   8          2.55        -16.99        17.21 o
  -9  12   8         37.58         31.21        19.61 o
  -8  12   8          1.86        -14.00        14.00 o
  -7  12   8          3.53         -0.35        10.31 o
  -6  12   8         58.21         90.05        19.79 o
  -5  12   8        194.74        193.91        27.84 o
  -4  12   8          2.96         -9.95        24.02 o
  -3  12   8          0.04        -10.76        10.76 o
  -2  12   8          5.34          1.80        15.23 o
  -1  12   8          0.15          8.02        10.85 o
   0  12   8          1.69         23.44        13.61 o
   1  12   8          2.15         -3.13        17.29 o
   2  12   8          0.04         10.40        12.43 o
   3  12   8         10.26         28.40        35.36 o
   4  12   8          5.72         24.07        12.38 o
   5  12   8          3.13         40.97        18.19 o
   6  12   8         40.97         58.63        18.60 o
   7  12   8          0.00         17.29        21.03 o
   8  12   8         17.41         42.06        25.37 o
   9  12   8         71.28         76.86        25.67 o
  10  12   8         65.56         52.09        22.45 o
  11  12   8          5.69         13.77        14.74 o
 -25   0   9          1.87          8.38        15.72 o
 -23   0   9         11.07         27.40        17.48 o
 -21   0   9         10.91         13.65         8.52 o
 -19   0   9          0.62         -5.38        22.64 o
 -17   0   9       1149.43       1099.86        51.34 o
 -15   0   9          0.15          2.36         6.16 o
 -13   0   9         82.99         83.14         7.87 o
 -11   0   9         15.48         23.50         3.17 o
  -9   0   9       3168.58       3649.30        46.06 o
  -7   0   9         77.37        103.82         7.55 o
  -5   0   9          0.11          2.18         4.74 o
  -3   0   9       1810.40       2044.03        26.23 o
  -1   0   9          7.76         35.91         4.74 o
   1   0   9        181.40        174.27         7.46 o
   3   0   9         19.36         32.30         5.36 o
   5   0   9        231.11        172.31         7.36 o
   7   0   9       1680.61       1519.10        27.56 o
   9   0   9        166.34        130.19         9.82 o
  11   0   9        484.80        462.76        18.79 o
  13   0   9        141.22        124.32         9.48 o
  15   0   9         30.82         20.38         5.00 o
  17   0   9        318.66        252.77        18.94 o
  19   0   9          0.01          1.92         7.83 o
  21   0   9        152.48        155.54        17.00 o
  23   0   9         32.75         28.76         9.33 o
  25   0   9          7.59         37.94        14.45 o
 -26   1   9          0.24         -2.92        15.72 o
 -25   1   9          3.42         32.60        16.84 o
 -24   1   9         15.36          5.68         9.41 o
 -23   1   9         71.44         60.43        13.55 o
 -22   1   9        279.59        306.52        22.30 o
 -21   1   9         22.93         33.81         8.86 o
 -20   1   9          6.50         -1.97         7.07 o
 -19   1   9        158.66        160.22        15.52 o
 -18   1   9         40.65         26.03         7.07 o
 -17   1   9        197.97        174.45        11.85 o
 -16   1   9        158.85        195.23        12.13 o
 -15   1   9        381.89        330.12        19.34 o
 -14   1   9          0.04          2.27         3.05 o
 -13   1   9        238.57        230.75        11.40 o
 -12   1   9         82.16         96.77         7.57 o
 -11   1   9        201.83        223.62        10.72 o
 -10   1   9        128.03        159.75         9.07 o
  -9   1   9         56.68         62.17         5.81 o
  -8   1   9         22.13         19.88         4.26 o
  -7   1   9       1215.19       1172.66        18.10 o
  -6   1   9        168.02        220.51         6.43 o
  -5   1   9        668.10        572.24        21.38 o
  -4   1   9          2.97          0.99         2.84 o
  -3   1   9          5.38          6.64         1.86 o
  -2   1   9        425.62        366.94         9.92 o
  -1   1   9       7430.24       7677.62       102.46 o
   0   1   9        946.63       1077.87        44.28 o
   1   1   9       2524.32       3241.07        55.58 o
   2   1   9         94.11        103.51         9.62 o
   3   1   9        247.50        230.41        11.48 o
   4   1   9        326.60        379.08        13.34 o
   5   1   9       4803.54       4867.89        73.13 o
   6   1   9        267.95        299.73        12.92 o
   7   1   9        904.32        904.86        20.82 o
   8   1   9       1272.01       1401.73        21.35 o
   9   1   9         14.91         10.75         2.74 o
  10   1   9         26.21         11.97         2.82 o
  11   1   9          5.89          6.39         2.93 o
  12   1   9        165.59        166.71         6.69 o
  13   1   9          4.11          3.94         2.86 o
  14   1   9        837.12        822.57        17.41 o
  15   1   9         12.32         16.44         4.45 o
  16   1   9         76.37         84.74         7.23 o
  17   1   9        432.66        442.99        15.44 o
  18   1   9         17.53         15.07         5.57 o
  19   1   9          3.01         -2.48         5.32 o
  20   1   9         21.93         19.26         6.00 o
  21   1   9          2.44         -4.68         5.05 o
  22   1   9          4.69         10.99         5.34 o
  23   1   9         34.25         36.75         8.58 o
  24   1   9          0.54          0.79         6.95 o
  25   1   9          5.50         12.36         8.01 o
  26   1   9          3.26         -0.34         9.01 o
  27   1   9          0.01        -11.83        17.51 o
 -26   2   9         10.10          2.62        15.27 o
 -25   2   9          5.38         -7.63        15.04 o
 -24   2   9          0.98         17.90        10.42 o
 -23   2   9         35.39         59.64        16.03 o
 -22   2   9          6.05        -14.07        14.15 o
 -21   2   9          3.64         21.70        11.01 o
 -20   2   9         23.75         22.31        10.22 o
 -19   2   9         59.22         53.34        12.58 o
 -18   2   9         96.86         85.38        13.21 o
 -17   2   9        831.04        761.40        34.97 o
 -16   2   9        323.62        296.80        17.96 o
 -15   2   9         20.63         19.06         4.96 o
 -14   2   9        318.83        281.94        13.88 o
 -13   2   9          1.10          1.12         6.31 o
 -12   2   9        353.62        334.50        14.90 o
 -11   2   9        463.04        549.76        18.71 o
 -10   2   9        340.42        307.87        14.02 o
  -9   2   9        443.42        502.69        14.32 o
  -8   2   9        125.33        124.32         6.94 o
  -7   2   9        114.47        170.94         7.44 o
  -6   2   9         22.95         34.84         5.32 o
  -5   2   9         15.36         24.39         5.09 o
  -4   2   9         63.31         58.66         5.03 o
  -3   2   9         15.63         23.17         4.37 o
  -2   2   9        708.88        746.03        14.76 o
  -1   2   9       3816.29       4414.50        72.50 o
   0   2   9       1145.22        879.09        15.59 o
   1   2   9       1931.16       1799.24        21.26 o
   2   2   9        592.73        549.05        17.26 o
   3   2   9        252.23        180.31        13.70 o
   4   2   9        294.48        256.75        16.69 o
   5   2   9        123.28         61.96         4.38 o
   6   2   9         72.06         79.44         4.78 o
   7   2   9        480.87        412.55        15.27 o
   8   2   9         15.01          4.22         4.94 o
   9   2   9         21.23         22.48         4.91 o
  10   2   9         65.46         71.99         8.40 o
  11   2   9          0.94         -4.82         4.82 o
  12   2   9         51.01         36.52         5.35 o
  13   2   9        238.36        209.63        11.71 o
  14   2   9        610.94        608.96        20.25 o
  15   2   9        216.13        252.79        13.96 o
  16   2   9          0.72          2.04         4.04 o
  17   2   9          8.98          5.27         7.28 o
  18   2   9         11.44          7.06         5.02 o
  19   2   9          9.33         12.03         6.31 o
  20   2   9          5.02         17.04         6.73 o
  21   2   9          9.16          8.62         8.94 o
  22   2   9         25.54         31.27         8.91 o
  23   2   9         13.28          5.75         6.58 o
  24   2   9         12.57          2.45         8.48 o
  25   2   9          6.47         -7.60         8.07 o
  26   2   9          0.58         -1.18        12.89 o
 -25   3   9          9.88         -2.17        17.36 o
 -24   3   9         35.10         29.34        16.09 o
 -23   3   9         19.02         23.93        10.19 o
 -22   3   9         10.99         19.35        15.64 o
 -21   3   9          0.11        -10.50        10.50 o
 -20   3   9          6.99          6.22         9.59 o
 -19   3   9         23.17         16.97         7.85 o
 -18   3   9        115.21        120.47        14.92 o
 -17   3   9         53.89         75.90        11.68 o
 -16   3   9        128.58        118.73        14.57 o
 -15   3   9        754.09        776.91        23.78 o
 -14   3   9        517.10        537.82        20.23 o
 -13   3   9        118.01        118.30         9.87 o
 -12   3   9       1141.71       1082.66        27.68 o
 -11   3   9          2.01         -3.54         4.45 o
 -10   3   9        140.24        135.03         7.49 o
  -9   3   9        209.11        231.39         9.37 o
  -8   3   9          6.65         11.58         2.72 o
  -7   3   9          2.06          7.97         4.54 o
  -6   3   9        280.57        296.39        13.55 o
  -5   3   9        891.79        891.12        19.86 o
  -4   3   9       2623.20       2843.95        60.73 o
  -3   3   9        340.85        392.54        12.77 o
  -2   3   9        416.44        479.41        16.52 o
  -1   3   9       2612.91       2870.75        58.09 o
   0   3   9       4765.14       5218.91       109.86 o
   1   3   9          5.07          9.38         4.08 o
   2   3   9        308.70        275.70        10.46 o
   3   3   9         74.85         50.89         6.98 o
   4   3   9          1.42          5.72         4.03 o
   5   3   9       2023.54       1864.72        25.67 o
   6   3   9          2.77          1.36         1.24 o
   7   3   9          7.59          2.59         4.49 o
   8   3   9         76.14         65.34        13.77 o
   9   3   9        154.20        166.60        20.06 o
  10   3   9         85.87         79.68        11.65 o
  11   3   9        238.30        242.61        19.87 o
  12   3   9        713.99        708.58        22.93 o
  13   3   9         63.82         79.23         8.48 o
  14   3   9         38.23         40.30         6.76 o
  15   3   9        415.00        394.01        18.79 o
  16   3   9        104.81        100.12         9.96 o
  17   3   9         71.57         56.89         7.92 o
  18   3   9         56.04         36.35         8.57 o
  19   3   9         14.78         18.71         8.68 o
  20   3   9         34.64         20.01        11.33 o
  21   3   9         20.46         18.00         7.60 o
  22   3   9          0.01          4.41        10.06 o
  23   3   9         43.09         18.53        12.73 o
  24   3   9          5.36          8.67         9.53 o
  25   3   9          6.71         -1.26        12.34 o
  26   3   9          2.48         -7.04        14.52 o
 -25   4   9         24.19         14.52        21.18 o
 -24   4   9        124.84        127.91        35.55 o
 -23   4   9          0.13          1.80        14.29 o
 -22   4   9         31.34         63.09        23.28 o
 -21   4   9         47.89         63.11        15.77 o
 -20   4   9         82.86        101.03        14.65 o
 -19   4   9         75.53         71.68        15.01 o
 -18   4   9         50.15         31.11        10.24 o
 -17   4   9          3.59          2.79         9.43 o
 -16   4   9          0.79          4.92         7.91 o
 -15   4   9        549.64        559.95        23.95 o
 -14   4   9        534.03        575.43        24.27 o
 -13   4   9          1.39          3.50         5.20 o
 -12   4   9        237.67        299.03        20.57 o
 -11   4   9        557.41        587.09        21.64 o
 -10   4   9         13.55         17.85         5.97 o
  -9   4   9        410.36        363.33        11.43 o
  -8   4   9        685.27        605.94        13.53 o
  -7   4   9        365.55        314.25        12.65 o
  -6   4   9        407.76        479.04        18.47 o
  -5   4   9         41.18         39.55         4.01 o
  -4   4   9       1669.86       1428.30        41.88 o
  -3   4   9        767.63        718.41        12.19 o
  -2   4   9          4.92          5.83         3.14 o
  -1   4   9        215.80        194.99         9.93 o
   0   4   9         84.76         96.02         9.25 o
   1   4   9          0.02         -0.68         2.60 o
   2   4   9          1.12          1.71         5.14 o
   3   4   9         54.85         47.97         8.94 o
   4   4   9         62.93         59.13        13.92 o
   5   4   9        490.92        472.41        36.22 o
   6   4   9        292.72        296.23        29.26 o
   7   4   9        480.49        483.56        38.09 o
   8   4   9        146.90        135.02        21.48 o
   9   4   9        328.86        397.97        25.83 o
  10   4   9        145.31        132.07        15.45 o
  11   4   9         20.59         23.91         5.48 o
  12   4   9          0.36          2.05         5.09 o
  13   4   9         34.93         22.05         6.85 o
  14   4   9         25.01         12.51         5.29 o
  15   4   9        326.47        306.48        17.13 o
  16   4   9          3.31          0.84         5.00 o
  17   4   9         13.58          4.21         4.65 o
  18   4   9         15.33         15.06         7.05 o
  19   4   9          2.20         -6.30        11.04 o
  20   4   9         46.32         48.20        14.59 o
  21   4   9         53.68         46.50        15.57 o
  22   4   9          3.68         -0.65         9.76 o
  23   4   9          0.38         10.89        18.45 o
  24   4   9         49.99         64.42        14.44 o
  25   4   9          0.50         -1.96        19.23 o
  26   4   9          3.89        -14.22        16.09 o
 -24   5   9          5.40          7.18        15.19 o
 -23   5   9         18.46         22.90        18.04 o
 -22   5   9         17.05         26.42        24.40 o
 -21   5   9        139.82        167.32        24.57 o
 -20   5   9         24.87         63.79        12.86 o
 -19   5   9         43.24         64.85        15.76 o
 -18   5   9          6.33         15.21        14.18 o
 -17   5   9        235.11        263.78        52.61 o
 -16   5   9        223.59        205.91        23.60 o
 -15   5   9        488.40        496.41        33.90 o
 -14   5   9         33.80         23.61         6.66 o
 -13   5   9        155.41        156.17        14.26 o
 -12   5   9          0.06         -2.90         5.63 o
 -11   5   9         13.60         15.85        11.08 o
 -10   5   9        469.59        414.80        21.55 o
  -9   5   9        673.16        643.33        26.38 o
  -8   5   9        634.16        555.30        21.33 o
  -7   5   9        476.02        443.56        22.30 o
  -6   5   9        339.48        333.39        13.98 o
  -5   5   9         40.06         30.64         4.50 o
  -4   5   9        403.24        422.21        13.48 o
  -3   5   9        409.50        360.18        10.42 o
  -2   5   9       2036.75       2023.39        25.05 o
  -1   5   9        469.06        468.12        21.59 o
   0   5   9       1151.52       1090.64        28.55 o
   1   5   9        170.55        194.64        12.89 o
   2   5   9        271.97        264.70        14.00 o
   3   5   9          6.99         -0.83         4.90 o
   4   5   9          3.04          2.93         4.38 o
   5   5   9         53.63         55.64         7.84 o
   6   5   9        509.29        506.60        26.84 o
   7   5   9        538.55        493.96        39.82 o
   8   5   9        341.43        360.73        25.35 o
   9   5   9         39.24         65.75        12.87 o
  10   5   9         10.52         10.08         5.48 o
  11   5   9        116.82         97.01        10.14 o
  12   5   9         35.09         19.63         7.03 o
  13   5   9         16.05         15.29         6.73 o
  14   5   9         11.46          8.46         7.13 o
  15   5   9         64.74         91.71        19.23 o
  16   5   9         19.72         22.97         7.90 o
  17   5   9         24.32         17.70         7.65 o
  18   5   9          1.25          3.25        21.52 o
  19   5   9          8.39          8.82        12.72 o
  20   5   9         17.61         16.28        16.88 o
  21   5   9          8.37          9.74        12.57 o
  22   5   9          2.66         24.59        11.64 o
  23   5   9          5.97         20.82        17.96 o
  24   5   9          3.06          3.52        12.57 o
  25   5   9          4.33         34.13        19.61 o
 -23   6   9         20.93         42.14        23.20 o
 -22   6   9        125.49        135.22        22.73 o
 -21   6   9         68.43         82.26        18.56 o
 -20   6   9        108.74        150.52        23.89 o
 -19   6   9          2.28         -0.87        25.52 o
 -18   6   9          9.66         13.38        12.26 o
 -17   6   9         68.78         54.77        15.37 o
 -16   6   9        186.82        221.83        24.87 o
 -15   6   9          7.77         13.78        11.08 o
 -14   6   9        248.15        251.24        18.47 o
 -13   6   9         31.96         42.56        10.42 o
 -12   6   9        103.00        101.01        10.71 o
 -11   6   9          7.67         17.11         6.41 o
 -10   6   9         12.30          9.49         5.02 o
  -9   6   9        119.10        123.08        11.10 o
  -8   6   9          5.31          5.31         6.28 o
  -7   6   9        184.47        182.18        11.61 o
  -6   6   9       1154.25       1122.89        28.05 o
  -5   6   9        228.27        168.70        14.63 o
  -4   6   9        349.25        301.14        12.44 o
  -3   6   9        114.94        105.48         7.73 o
  -2   6   9        230.68        226.04        11.20 o
  -1   6   9         39.12         51.58         5.83 o
   0   6   9         55.83         48.11         6.33 o
   1   6   9        116.99        111.50        12.06 o
   2   6   9         74.50         68.44        10.45 o
   3   6   9        439.47        387.15        23.15 o
   4   6   9         51.06         54.30         7.13 o
   5   6   9        768.00        809.60        26.20 o
   6   6   9        364.11        359.21        16.08 o
   7   6   9        714.71        687.94        22.40 o
   8   6   9         25.27         19.96         6.57 o
   9   6   9         42.93         40.39        10.44 o
  10   6   9         31.39         38.66        10.82 o
  11   6   9         80.09         28.84         9.42 o
  12   6   9        248.95        215.94        22.57 o
  13   6   9        162.37        163.24        19.92 o
  14   6   9         11.90          8.38         8.04 o
  15   6   9          1.49         -8.65         8.65 o
  16   6   9         60.25         66.76        23.60 o
  17   6   9        156.16        165.03        17.52 o
  18   6   9         69.40        118.64        22.64 o
  19   6   9          0.28         -7.49        13.43 o
  20   6   9         15.27         18.68        19.35 o
  21   6   9          8.30         27.33        11.91 o
  22   6   9         39.08         48.13        20.13 o
  23   6   9         48.37         83.67        27.69 o
  24   6   9         21.01          2.69        12.42 o
 -22   7   9          1.21         16.88        12.91 o
 -21   7   9         52.03         54.42        14.31 o
 -20   7   9        117.30        118.53        26.68 o
 -19   7   9          2.85         13.12        12.61 o
 -18   7   9        107.70        117.89        21.01 o
 -17   7   9         12.07          0.95         7.24 o
 -16   7   9          8.62         14.89         9.61 o
 -15   7   9         41.34         36.85         9.70 o
 -14   7   9          6.73         -1.45         5.47 o
 -13   7   9          0.42          3.47         8.86 o
 -12   7   9         13.80         19.13         6.22 o
 -11   7   9        101.19         65.83         9.19 o
 -10   7   9         28.63         29.65         6.87 o
  -9   7   9          0.03         -6.28         6.52 o
  -8   7   9         56.95         67.09        11.00 o
  -7   7   9        403.51        389.24        18.44 o
  -6   7   9         48.88         56.68         7.93 o
  -5   7   9        147.94        183.99        12.90 o
  -4   7   9         10.21          7.12         4.90 o
  -3   7   9        476.36        410.39        16.70 o
  -2   7   9        111.67         94.35         8.60 o
  -1   7   9        592.14        582.49        17.59 o
   0   7   9        202.71        168.19        11.76 o
   1   7   9          0.10          7.57         6.95 o
   2   7   9          4.86          0.41         5.50 o
   3   7   9        108.63        108.89        11.38 o
   4   7   9          3.96          5.35         6.02 o
   5   7   9          9.94         -2.83         5.31 o
   6   7   9         78.88        106.90        11.83 o
   7   7   9        143.34        138.02        14.03 o
   8   7   9          0.10         -1.92         6.08 o
   9   7   9          2.52          0.95         6.44 o
  10   7   9         28.33         16.88         6.28 o
  11   7   9         72.53         57.72        12.56 o
  12   7   9         30.27         24.54        16.54 o
  13   7   9         72.94         96.75        16.90 o
  14   7   9        153.84        171.87        23.13 o
  15   7   9         10.82          8.01        11.53 o
  16   7   9         19.75          6.57         8.59 o
  17   7   9          0.04         11.39         8.13 o
  18   7   9          6.60         24.21        10.93 o
  19   7   9          2.36          1.06        11.83 o
  20   7   9         96.73        127.08        22.85 o
  21   7   9         20.99         38.21        28.44 o
  22   7   9         44.28         59.35        23.28 o
 -20   8   9         16.55         10.15        10.63 o
 -19   8   9          1.06          6.65        11.94 o
 -18   8   9          0.21         12.59        11.60 o
 -17   8   9         25.39         37.40        14.73 o
 -16   8   9        118.03        131.72        21.96 o
 -15   8   9         11.52          8.12        10.07 o
 -14   8   9         22.51         27.92         9.87 o
 -13   8   9         37.49         50.08         9.37 o
 -12   8   9         16.43         12.98         7.03 o
 -11   8   9         25.56         17.89         9.68 o
 -10   8   9         19.79         15.95         7.46 o
  -9   8   9         96.30        101.39        13.47 o
  -8   8   9         13.98         25.67         8.80 o
  -7   8   9        405.95        387.35        24.97 o
  -6   8   9         11.46          8.75        12.65 o
  -5   8   9        207.25        186.78        22.16 o
  -4   8   9        241.44        207.96        19.25 o
  -3   8   9        162.83        148.97        14.13 o
  -2   8   9        184.88        194.69        16.16 o
  -1   8   9        101.72         84.64        16.60 o
   0   8   9          0.74         -2.60         4.83 o
   1   8   9         12.78         16.65         5.33 o
   2   8   9         21.09          9.01         6.17 o
   3   8   9         38.03         35.12         7.45 o
   4   8   9        190.96        185.23        15.65 o
   5   8   9         51.13         45.85         8.90 o
   6   8   9          5.44         17.72         8.01 o
   7   8   9         28.86         16.41         7.02 o
   8   8   9         18.72         16.95         7.02 o
   9   8   9          8.18         19.70        15.87 o
  10   8   9         36.53         42.05        10.39 o
  11   8   9         86.51         83.15        13.03 o
  12   8   9         78.64        102.69        18.26 o
  13   8   9         40.35         47.46        13.35 o
  14   8   9          7.35          5.34         8.28 o
  15   8   9         34.55         36.42        12.63 o
  16   8   9          2.53         28.55        11.75 o
  17   8   9          6.39          4.83        11.75 o
  18   8   9          5.57          9.72        23.16 o
  19   8   9          6.99          1.44         9.83 o
  20   8   9          9.09         16.86        25.75 o
  21   8   9         15.35         38.09        20.81 o
 -18   9   9          0.79         -6.10        12.61 o
 -17   9   9          0.22        -13.43        13.43 o
 -16   9   9          1.11         -0.24        10.55 o
 -15   9   9         41.25         36.15        15.57 o
 -14   9   9         15.01         15.30        28.25 o
 -13   9   9          5.02         17.78         8.11 o
 -12   9   9          6.89         17.72         7.73 o
 -11   9   9        154.64        188.30        23.78 o
 -10   9   9          0.76         13.13        23.87 o
  -9   9   9         26.77         13.23         9.51 o
  -8   9   9         27.00         25.53        10.04 o
  -7   9   9         99.72        120.61        20.54 o
  -6   9   9         57.41         84.02        34.20 o
  -5   9   9         97.02         91.28        17.07 o
  -4   9   9          4.61         10.88        19.42 o
  -3   9   9         24.40         13.22        11.19 o
  -2   9   9         68.37         93.50        17.83 o
  -1   9   9        104.04        102.45        18.51 o
   0   9   9          1.88          8.14         6.32 o
   1   9   9         40.55         34.38         7.33 o
   2   9   9         29.11         30.00         6.94 o
   3   9   9          0.18          3.45         5.07 o
   4   9   9          2.20         -1.27         5.79 o
   5   9   9         65.80         66.25        10.98 o
   6   9   9         15.15          7.21         5.31 o
   7   9   9         33.91         41.44         9.15 o
   8   9   9         15.71         26.68         8.51 o
   9   9   9          0.14         -5.93         9.34 o
  10   9   9         10.51          3.44         7.10 o
  11   9   9         16.25         10.80         8.66 o
  12   9   9         11.51          7.03         9.97 o
  13   9   9         30.47         18.70        11.30 o
  14   9   9         36.45         76.61        24.74 o
  15   9   9         62.72         50.82        15.24 o
  16   9   9         43.83         36.44        13.54 o
  17   9   9         17.44         46.20        17.51 o
  18   9   9         26.58         51.71        16.18 o
 -16  10   9          2.63          4.42        13.02 o
 -15  10   9         18.78         18.87        10.50 o
 -14  10   9          2.28          0.43        10.51 o
 -13  10   9         13.75         36.62        14.45 o
 -12  10   9         53.90         43.59        10.81 o
 -11  10   9         20.51         10.96        14.26 o
 -10  10   9          0.00        -10.35        10.35 o
  -9  10   9          9.18         15.41        10.22 o
  -8  10   9         47.60         31.30        12.04 o
  -7  10   9         60.40         62.08        15.16 o
  -6  10   9          3.62          7.64        10.14 o
  -5  10   9          0.21         -3.09         9.80 o
  -4  10   9        117.07        129.98        20.49 o
  -3  10   9          3.78        -10.39        11.30 o
  -2  10   9          0.05          1.12        11.34 o
  -1  10   9          9.26          3.04        10.99 o
   0  10   9          5.35         -5.91        11.08 o
   1  10   9          1.30          6.73        18.67 o
   2  10   9         25.35         17.83         7.10 o
   3  10   9         96.48        115.94        15.71 o
   4  10   9        208.95        203.86        19.73 o
   5  10   9         30.58         53.01        11.37 o
   6  10   9         29.62         20.73        10.01 o
   7  10   9         78.04         85.48        15.52 o
   8  10   9         46.99         46.48        12.61 o
   9  10   9         16.53         14.74         7.49 o
  10  10   9         31.69         -3.28         9.54 o
  11  10   9          5.02         -3.95         8.03 o
  12  10   9          8.72         11.80         9.95 o
  13  10   9          7.29         26.51        12.93 o
  14  10   9         61.26         71.60        18.27 o
  15  10   9         23.26         54.44        16.60 o
  16  10   9         35.84         38.69        42.88 o
  17  10   9         12.08          8.57         9.89 o
 -13  11   9          5.20          4.49        15.27 o
 -12  11   9          0.03         15.67        10.50 o
 -11  11   9          6.01         19.43        21.26 o
 -10  11   9          7.71          1.05        10.29 o
  -9  11   9          1.27         30.56        12.86 o
  -8  11   9          2.35         -3.24         9.76 o
  -7  11   9          7.00          6.08        21.70 o
  -6  11   9          0.18         -6.83        12.61 o
  -5  11   9         41.77         28.23        20.10 o
  -4  11   9          0.56         -0.01        23.76 o
  -3  11   9         30.24         20.29        11.63 o
  -2  11   9         18.27         21.43        23.50 o
  -1  11   9         33.33         14.39        18.26 o
   0  11   9          9.36          6.20        15.98 o
   1  11   9          1.67          1.60        13.55 o
   2  11   9         61.99         85.26        21.62 o
   3  11   9         12.29          0.56        11.70 o
   4  11   9         13.68         13.96        10.75 o
   5  11   9          0.06        -11.34        11.34 o
   6  11   9         11.83         21.18         9.69 o
   7  11   9         20.93         15.46         8.87 o
   8  11   9          5.60          6.21         7.61 o
   9  11   9         15.38          9.23        13.17 o
  10  11   9          2.78         -3.74         8.08 o
  11  11   9         31.85         24.69        18.37 o
  12  11   9          7.74         16.79        26.31 o
  13  11   9         29.08         56.21        24.47 o
 -11  12   9          1.71         10.55        14.07 o
 -10  12   9          3.88         -4.04        13.10 o
  -9  12   9         13.57         -0.97        11.00 o
  -8  12   9         15.11         14.89        13.77 o
  -7  12   9          1.14        -18.11        18.11 o
  -6  12   9         36.50         23.50        18.64 o
  -5  12   9         27.23         42.54        15.80 o
  -4  12   9          4.01         34.42        17.56 o
  -3  12   9         70.63         90.10        38.13 o
  -2  12   9         27.29         27.98        25.45 o
  -1  12   9          0.73         18.10        12.93 o
   0  12   9          1.48        -11.97        11.97 o
   1  12   9          0.00          4.32        13.40 o
   2  12   9          0.64         25.21        15.60 o
   3  12   9          0.00        -12.24        12.24 o
   4  12   9          0.63         14.58        43.48 o
   5  12   9         87.39        105.30        34.65 o
   6  12   9          8.29         -9.28        17.51 o
 -26   0  10          8.36         11.53        20.58 o
 -24   0  10         21.38         21.71        17.55 o
 -22   0  10          0.35         12.98         9.51 o
 -20   0  10          7.81         15.17        10.85 o
 -18   0  10        684.84        710.96        76.15 o
 -16   0  10        558.45        581.08        37.35 o
 -14   0  10        367.21        337.83        15.18 o
 -12   0  10        356.54        288.94        19.77 o
 -10   0  10         31.59         36.49         5.67 o
  -8   0  10         16.78          7.35         3.67 o
  -6   0  10         89.12         70.05         8.69 o
  -4   0  10       2302.32       2188.53        29.12 o
  -2   0  10       5382.77       5116.59        41.85 o
   0   0  10       1125.63       1535.25        36.29 o
   2   0  10        135.18        133.17         7.21 o
   4   0  10       4744.69       4810.69       102.91 o
   6   0  10       6002.01       6702.60        76.89 o
   8   0  10        297.90        243.11        12.19 o
  10   0  10       1747.35       1701.71        34.41 o
  12   0  10        138.01        117.74        10.62 o
  14   0  10        175.88        164.44        11.53 o
  16   0  10        258.98        229.25        13.98 o
  18   0  10        270.20        258.44        20.04 o
  20   0  10         67.53         57.85        10.68 o
  22   0  10         60.18         52.05        11.51 o
  24   0  10         26.86         -2.04        13.02 o
  26   0  10          4.18          4.63        10.29 o
 -26   1  10         14.15         16.66        11.78 o
 -25   1  10          7.22          2.59         9.62 o
 -24   1  10         24.21         16.27         9.74 o
 -23   1  10         15.96         32.52         9.30 o
 -22   1  10          1.08          7.51         8.25 o
 -21   1  10          0.02         11.48         7.73 o
 -20   1  10         42.00         41.21        10.42 o
 -19   1  10          9.31         18.52         7.06 o
 -18   1  10         25.76         26.01         8.44 o
 -17   1  10         94.91        121.05        13.49 o
 -16   1  10        970.71       1042.10        35.07 o
 -15   1  10         21.90         21.10         5.61 o
 -14   1  10        583.84        585.04        17.28 o
 -13   1  10         59.56         43.84         5.72 o
 -12   1  10        193.98        181.33        10.32 o
 -11   1  10         56.79         54.29         5.81 o
 -10   1  10        340.00        374.06        13.65 o
  -9   1  10        153.43        152.08         8.70 o
  -8   1  10        290.69        347.85        11.68 o
  -7   1  10        205.81        195.83         8.23 o
  -6   1  10         66.03         48.24         5.89 o
  -5   1  10         95.81        102.47         6.08 o
  -4   1  10       1031.97        890.06        15.21 o
  -3   1  10         94.31         63.66         2.87 o
  -2   1  10        627.67        705.40        10.38 o
  -1   1  10        155.58        119.59         5.82 o
   0   1  10        910.90        916.96        20.05 o
   1   1  10        217.44        279.94        19.39 o
   2   1  10       7301.19       7211.53        72.08 o
   3   1  10         30.46         63.20         9.20 o
   4   1  10       1403.84       1412.70        23.85 o
   5   1  10       1448.99       1435.74        24.36 o
   6   1  10        835.68        862.84        21.05 o
   7   1  10          0.85         11.59         5.03 o
   8   1  10          5.61          5.96         3.48 o
   9   1  10         12.85         11.79         4.31 o
  10   1  10         26.11         26.10         4.13 o
  11   1  10        507.23        523.70        14.26 o
  12   1  10         37.51         43.28         5.01 o
  13   1  10        295.71        308.63        10.70 o
  14   1  10         34.86         51.38         5.14 o
  15   1  10        483.76        537.66        16.32 o
  16   1  10        253.14        218.27        11.02 o
  17   1  10         44.89         39.35         5.71 o
  18   1  10         10.22         -0.81         6.28 o
  19   1  10          0.52          0.24         5.37 o
  20   1  10        100.02        105.03         9.83 o
  21   1  10          1.34          3.30         5.12 o
  22   1  10          3.87         -5.86         5.86 o
  23   1  10          0.17          9.38         6.50 o
  24   1  10          8.65          1.19         7.24 o
  25   1  10          0.34         11.26         7.79 o
  26   1  10          0.59         -9.30         9.30 o
 -26   2  10          1.46         -7.93        20.21 o
 -25   2  10          0.04        -11.54        24.89 o
 -24   2  10          3.24         -3.82         9.03 o
 -23   2  10         12.03         -1.75        11.61 o
 -22   2  10         27.81         34.62        14.29 o
 -21   2  10         15.08          8.45        18.30 o
 -20   2  10        119.95        141.79        17.11 o
 -19   2  10        204.56        228.47        21.12 o
 -18   2  10         42.61         25.92        12.96 o
 -17   2  10         21.90         15.34         6.98 o
 -16   2  10         50.88         52.20         8.12 o
 -15   2  10         61.16         81.10         8.20 o
 -14   2  10        300.64        305.20        14.84 o
 -13   2  10         11.36          9.93         4.54 o
 -12   2  10         36.64         27.26         5.99 o
 -11   2  10         36.12         34.25         5.85 o
 -10   2  10        544.08        543.15        22.37 o
  -9   2  10          4.91         15.56         3.30 o
  -8   2  10         23.20         16.45         2.97 o
  -7   2  10         89.50         90.93         5.61 o
  -6   2  10       1556.38       1437.38        28.00 o
  -5   2  10        288.27        255.95        13.50 o
  -4   2  10       4862.30       5448.13        88.08 o
  -3   2  10        846.25       1043.41        18.68 o
  -2   2  10        342.81        460.55        13.03 o
  -1   2  10        930.91        891.01        25.98 o
   0   2  10        117.90        109.76         5.44 o
   1   2  10        383.28        315.43         8.43 o
   2   2  10        635.93        745.28        28.84 o
   3   2  10        225.00        160.42        13.73 o
   4   2  10         63.58         50.54         7.29 o
   5   2  10       2212.64       2288.63        33.34 o
   6   2  10         66.87         71.73         7.01 o
   7   2  10        265.78        298.67        19.37 o
   8   2  10        245.41        257.48        17.89 o
   9   2  10         93.62         74.09        14.74 o
  10   2  10          0.11          1.57        10.14 o
  11   2  10         28.84         15.40         3.34 o
  12   2  10        185.07        187.43        12.25 o
  13   2  10          6.18          2.70         4.47 o
  14   2  10         70.73         71.00         7.73 o
  15   2  10        107.94        118.18         9.94 o
  16   2  10        109.21         85.36         8.57 o
  17   2  10         87.37         80.21         7.96 o
  18   2  10         47.36         30.80         7.18 o
  19   2  10          0.32          4.63         6.07 o
  20   2  10          4.34         -5.32         7.48 o
  21   2  10         17.21         26.06         8.16 o
  22   2  10        137.29        174.67        16.78 o
  23   2  10         29.21         32.38        11.63 o
  24   2  10          0.02         14.83         9.34 o
  25   2  10         10.00         -8.25         9.60 o
  26   2  10          0.00         -0.37        15.27 o
 -25   3  10          8.60         31.66        18.49 o
 -24   3  10         51.77         63.09        26.42 o
 -23   3  10          1.03         16.21        10.57 o
 -22   3  10         16.77         12.90        12.76 o
 -21   3  10         19.70         29.58        12.16 o
 -20   3  10         13.88         26.53        16.43 o
 -19   3  10         23.55         23.02         8.21 o
 -18   3  10          0.03          2.39         8.24 o
 -17   3  10          6.97          5.92         6.65 o
 -16   3  10         40.82         40.78        10.04 o
 -15   3  10         43.92         52.28         7.18 o
 -14   3  10        911.99        917.28        26.90 o
 -13   3  10         25.01         15.55         5.03 o
 -12   3  10         22.58         41.65         6.55 o
 -11   3  10        894.73        903.50        29.41 o
 -10   3  10         32.56         61.59         7.54 o
  -9   3  10        705.45        729.35        20.14 o
  -8   3  10         87.70         84.18         4.62 o
  -7   3  10        274.86        250.78        13.87 o
  -6   3  10        129.89        135.65         9.45 o
  -5   3  10          3.17          4.92         3.31 o
  -4   3  10        120.24        117.59         7.65 o
  -3   3  10         68.08         58.53         5.55 o
  -2   3  10          9.42         16.23         3.98 o
  -1   3  10       2630.69       2965.32        38.16 o
   0   3  10         40.41         49.33         4.49 o
   1   3  10        466.56        436.25        12.90 o
   2   3  10          2.61          0.65         2.47 o
   3   3  10        685.32        576.86        22.68 o
   4   3  10         17.79         23.45         4.81 o
   5   3  10         30.59         43.11         4.21 o
   6   3  10        157.98        143.01         5.89 o
   7   3  10        361.55        300.66        23.69 o
   8   3  10         68.31         73.75         7.93 o
   9   3  10          3.81          7.11         8.76 o
  10   3  10        150.00        139.73        20.06 o
  11   3  10        268.92        302.77        32.29 o
  12   3  10         16.70          4.17         4.72 o
  13   3  10         64.96         67.87         8.19 o
  14   3  10          1.57          5.97         4.66 o
  15   3  10         19.55         33.32         7.11 o
  16   3  10          7.06          4.32         5.41 o
  17   3  10         34.83         60.76         8.39 o
  18   3  10         39.80         17.11         7.33 o
  19   3  10          0.01         -1.41         9.02 o
  20   3  10         28.25         45.51        11.07 o
  21   3  10          4.60         -0.70         7.56 o
  22   3  10         13.37         11.23         7.50 o
  23   3  10          2.86         -6.66         9.42 o
  24   3  10          2.20          0.80         9.06 o
  25   3  10         20.43         27.68        15.32 o
 -25   4  10          3.11         -1.80        16.69 o
 -24   4  10          0.01         28.44        19.31 o
 -23   4  10         22.30         23.87        16.24 o
 -22   4  10          1.08         17.03        10.86 o
 -21   4  10         37.95         59.94        15.51 o
 -20   4  10         73.27         79.34        15.10 o
 -19   4  10          3.93         11.03         8.15 o
 -18   4  10         61.87         80.27        16.51 o
 -17   4  10          0.03         10.26         9.07 o
 -16   4  10        118.96         93.11        15.65 o
 -15   4  10        286.74        259.19        17.17 o
 -14   4  10          7.51          7.34         6.00 o
 -13   4  10          7.16         13.96         5.75 o
 -12   4  10        118.75        107.23        11.38 o
 -11   4  10          5.81          8.51         6.45 o
 -10   4  10          4.28          2.42         5.82 o
  -9   4  10        171.45        162.16        11.58 o
  -8   4  10         11.60         22.58         5.23 o
  -7   4  10        166.95        186.44        12.22 o
  -6   4  10         76.59         46.33         7.41 o
  -5   4  10         46.53         39.33         5.48 o
  -4   4  10        443.15        483.65        14.64 o
  -3   4  10          3.45          5.97         3.77 o
  -2   4  10         93.79         86.37         7.28 o
  -1   4  10        137.37        144.27        12.21 o
   0   4  10        886.53        889.27        27.17 o
   1   4  10        148.34        178.06         9.11 o
   2   4  10       1528.92       1639.93        33.98 o
   3   4  10        112.63        104.19        12.84 o
   4   4  10         94.29        151.18        23.13 o
   5   4  10       2541.19       2463.97        84.50 o
   6   4  10         38.45         42.34        34.99 o
   7   4  10         70.87         96.02        18.94 o
   8   4  10        196.08        195.26        25.67 o
   9   4  10          7.50         15.87        10.85 o
  10   4  10        410.59        432.35        29.11 o
  11   4  10        125.26        129.19        16.03 o
  12   4  10         75.55         65.04         9.34 o
  13   4  10          8.32         10.60         6.03 o
  14   4  10        735.39        664.92        24.46 o
  15   4  10        128.97        106.18        10.86 o
  16   4  10         14.56         14.56         5.32 o
  17   4  10          3.48          5.41         4.77 o
  18   4  10         42.09         29.92         8.65 o
  19   4  10          7.43          0.07        17.06 o
  20   4  10          0.18         -7.66         9.13 o
  21   4  10         10.70         15.77        26.53 o
  22   4  10          2.60         14.46        11.50 o
  23   4  10         14.36          2.34         8.14 o
  24   4  10          1.83          2.71         9.67 o
  25   4  10          0.00         -0.22        12.87 o
 -24   5  10          2.74          2.25        14.22 o
 -23   5  10         92.79        140.63        34.95 o
 -22   5  10         44.83         67.66        26.12 o
 -21   5  10          9.91         26.40        13.27 o
 -20   5  10         33.54         53.77        15.76 o
 -19   5  10        374.67        420.77        39.29 o
 -18   5  10        132.20        172.12        22.65 o
 -17   5  10         37.48         35.22        11.24 o
 -16   5  10         14.37         16.12        11.32 o
 -15   5  10          6.89          7.81         9.51 o
 -14   5  10         30.00         38.74         8.21 o
 -13   5  10         44.42         48.28        10.65 o
 -12   5  10         17.40         10.19         5.48 o
 -11   5  10        502.25        463.44        23.58 o
 -10   5  10         43.16         33.85         7.08 o
  -9   5  10         25.57         21.62         5.48 o
  -8   5  10        138.73        120.39        11.39 o
  -7   5  10          4.20          5.54         3.62 o
  -6   5  10        492.51        401.03        19.74 o
  -5   5  10        342.04        290.22         8.52 o
  -4   5  10        133.66        144.51         6.11 o
  -3   5  10       1821.98       1704.96        24.20 o
  -2   5  10        213.35        213.27         9.73 o
  -1   5  10        199.33        197.71        10.96 o
   0   5  10         70.82         61.47         7.38 o
   1   5  10          9.82         32.23         6.94 o
   2   5  10          2.02         11.90         6.76 o
   3   5  10          4.18         16.12        13.36 o
   4   5  10          9.53         63.31        29.34 o
   5   5  10       1471.48       1660.09        47.43 o
   6   5  10       3141.48       3122.14       101.86 o
   7   5  10        179.95        179.62        26.34 o
   8   5  10          6.95         37.27        15.12 o
   9   5  10         61.60         52.92        12.35 o
  10   5  10         50.32         38.33         9.74 o
  11   5  10          3.62         -2.73         7.63 o
  12   5  10          4.55         -5.01         5.28 o
  13   5  10          4.67          5.58         4.74 o
  14   5  10        126.16        111.85        17.06 o
  15   5  10        212.49        239.36        19.33 o
  16   5  10         39.83         47.50        10.04 o
  17   5  10          0.20         -3.47         6.36 o
  18   5  10         10.10         17.63        11.48 o
  19   5  10         39.79         21.63        27.65 o
  20   5  10          1.03         16.95        11.08 o
  21   5  10         10.52         25.32        12.85 o
  22   5  10         43.34         59.80        16.62 o
  23   5  10          0.56          1.26         9.36 o
  24   5  10         15.03         38.02        19.46 o
  25   5  10          9.40         13.32        17.29 o
 -23   6  10          3.82         27.54        19.61 o
 -22   6  10          3.76         24.44        28.93 o
 -21   6  10         31.96         31.71        13.46 o
 -20   6  10          8.69         19.89        14.78 o
 -19   6  10        248.42        217.67        27.54 o
 -18   6  10         14.98         20.72         9.53 o
 -17   6  10        162.17        173.29        23.50 o
 -16   6  10         36.46         25.62        14.07 o
 -15   6  10         40.33         27.18        10.67 o
 -14   6  10        114.97        134.38        14.29 o
 -13   6  10         23.77         46.85         9.84 o
 -12   6  10          0.26          6.85         5.29 o
 -11   6  10         67.70         57.60         8.67 o
 -10   6  10         65.95         72.61         9.12 o
  -9   6  10        220.05        222.92        19.89 o
  -8   6  10         47.04         49.49         7.78 o
  -7   6  10        145.24        126.43         9.55 o
  -6   6  10        233.61        211.83        12.75 o
  -5   6  10          1.03         -5.38         6.86 o
  -4   6  10        462.70        420.91        12.18 o
  -3   6  10        713.09        744.15        25.52 o
  -2   6  10       1323.54       1214.84        21.47 o
  -1   6  10          7.50         24.69         8.46 o
   0   6  10        172.35        170.05        12.87 o
   1   6  10        305.96        322.18        21.29 o
   2   6  10        498.01        483.66        25.43 o
   3   6  10          8.71         -0.41        13.96 o
   4   6  10         23.50         36.80         6.84 o
   5   6  10        747.96        701.46        24.96 o
   6   6  10         98.32        100.39        10.11 o
   7   6  10          8.41          2.84         9.80 o
   8   6  10         55.70         46.02        10.74 o
   9   6  10         95.72         99.35        19.72 o
  10   6  10         72.83         62.51        12.50 o
  11   6  10          1.56          1.12         7.57 o
  12   6  10          7.50         -5.33         7.89 o
  13   6  10         44.42         43.84        12.34 o
  14   6  10          7.61         10.68         8.11 o
  15   6  10         15.18          5.98         8.81 o
  16   6  10         62.05         68.08        14.34 o
  17   6  10         47.28         68.55        12.45 o
  18   6  10          0.98          0.79        10.20 o
  19   6  10          1.01          0.35        13.70 o
  20   6  10          0.01          8.25        10.71 o
  21   6  10         31.63         44.54        15.80 o
  22   6  10         10.53         60.38        17.78 o
  23   6  10         56.11         73.79        23.43 o
  24   6  10          0.01         19.68        18.79 o
 -22   7  10          1.47         27.77        18.11 o
 -21   7  10          8.06         22.09        21.89 o
 -20   7  10         60.12         58.15        20.66 o
 -19   7  10          6.10         10.37        14.33 o
 -18   7  10         37.94         48.15        15.32 o
 -17   7  10         11.16          0.76         8.18 o
 -16   7  10        150.77        120.02        15.76 o
 -15   7  10         36.70         49.42        11.20 o
 -14   7  10        117.34        123.75        14.20 o
 -13   7  10         19.87          0.67         7.32 o
 -12   7  10         28.94         47.42         8.85 o
 -11   7  10          2.51          4.52         5.26 o
 -10   7  10         38.45         44.90         8.17 o
  -9   7  10          0.01         -0.30         5.03 o
  -8   7  10         12.07         28.03         8.47 o
  -7   7  10         76.95         78.91        12.50 o
  -6   7  10         34.76         25.17         9.64 o
  -5   7  10          0.00         -6.23         8.16 o
  -4   7  10         66.50         74.16         8.09 o
  -3   7  10         96.52         89.07         6.53 o
  -2   7  10        204.39        189.15        10.17 o
  -1   7  10        232.79        232.82        11.46 o
   0   7  10        164.21        162.09        14.06 o
   1   7  10        143.15        157.27        13.71 o
   2   7  10         32.18         39.66         8.51 o
   3   7  10         36.34         28.71         7.57 o
   4   7  10         18.76         17.32        19.80 o
   5   7  10         12.72         15.39         6.37 o
   6   7  10        387.02        347.43        20.43 o
   7   7  10         26.35         13.88         5.94 o
   8   7  10         17.38         18.08         6.88 o
   9   7  10         33.98         15.86         9.31 o
  10   7  10         42.27         33.80        10.98 o
  11   7  10         34.78         37.96         9.76 o
  12   7  10         20.22         13.30         8.15 o
  13   7  10         37.06         51.45        13.54 o
  14   7  10         36.87         65.07        14.87 o
  15   7  10         24.12         16.59        11.11 o
  16   7  10          2.03         -9.46         9.46 o
  17   7  10          3.60         10.64         7.15 o
  18   7  10          7.92          1.73        11.21 o
  19   7  10          0.14          1.06        11.49 o
  20   7  10         46.89         60.39        16.87 o
  21   7  10         11.96         48.39        17.46 o
  22   7  10          1.24         36.75        20.28 o
 -20   8  10         47.55         88.95        20.24 o
 -19   8  10          2.48          5.94        15.01 o
 -18   8  10         34.19         53.60        20.92 o
 -17   8  10         23.29         47.69        15.01 o
 -16   8  10         66.76         88.24        18.00 o
 -15   8  10          0.88          6.60         7.36 o
 -14   8  10        105.72         96.04        17.58 o
 -13   8  10          5.09          4.96         7.36 o
 -12   8  10        138.51        138.82        14.38 o
 -11   8  10          0.03          6.36         5.86 o
 -10   8  10         43.94         50.12         8.78 o
  -9   8  10          2.05          4.35         6.76 o
  -8   8  10         51.50         35.11         9.38 o
  -7   8  10         26.04         30.95         9.58 o
  -6   8  10         22.65         40.43        10.15 o
  -5   8  10          0.60         11.03         8.67 o
  -4   8  10         33.36         23.69        11.27 o
  -3   8  10         30.19         22.24        10.75 o
  -2   8  10          3.98          9.48         5.59 o
  -1   8  10        129.38         99.65        12.82 o
   0   8  10          8.96          5.59         6.54 o
   1   8  10         36.42         32.76        10.29 o
   2   8  10         20.07         21.32         6.00 o
   3   8  10         11.95          6.72         5.64 o
   4   8  10         94.47         82.67        11.09 o
   5   8  10          1.58          1.46         5.25 o
   6   8  10         37.57         31.54        14.97 o
   7   8  10        230.71        211.75        17.90 o
   8   8  10         65.75         44.28         9.30 o
   9   8  10         75.34         80.72        12.18 o
  10   8  10         10.88         16.82        10.29 o
  11   8  10          0.00         10.12         9.58 o
  12   8  10          0.20          0.57         8.39 o
  13   8  10         59.75         92.19        18.23 o
  14   8  10          0.81          1.07        17.96 o
  15   8  10          0.04         -2.73        14.48 o
  16   8  10         19.28         -1.34        17.92 o
  17   8  10          1.81          0.44         8.57 o
  18   8  10          1.58          3.51         9.90 o
  19   8  10         24.06          7.27        11.38 o
  20   8  10         14.54          3.89        13.10 o
 -18   9  10         14.15          9.79        10.05 o
 -17   9  10          9.65          3.34        18.15 o
 -16   9  10         12.52         15.75        10.86 o
 -15   9  10          0.03         -6.43         8.73 o
 -14   9  10         30.46         32.86        17.44 o
 -13   9  10          3.10          9.39         8.79 o
 -12   9  10         61.98         66.80        11.48 o
 -11   9  10        182.95        174.48        16.38 o
 -10   9  10          7.02         11.35         8.43 o
  -9   9  10         32.16         20.12        11.08 o
  -8   9  10          2.61          8.65        10.14 o
  -7   9  10         10.67         15.62        24.06 o
  -6   9  10         15.72         13.15        11.47 o
  -5   9  10          4.12         19.74        11.71 o
  -4   9  10          5.47         17.85        11.63 o
  -3   9  10         13.88         11.69         9.60 o
  -2   9  10          3.97         15.56         9.88 o
  -1   9  10         15.99         31.18        12.70 o
   0   9  10        269.83        323.04        30.99 o
   1   9  10        180.52        175.77        16.56 o
   2   9  10         60.64         89.94        10.67 o
   3   9  10          9.86         16.61         6.66 o
   4   9  10         36.05         25.85         7.21 o
   5   9  10         23.12         25.31         8.01 o
   6   9  10         86.64         76.86        11.93 o
   7   9  10         13.52          9.93         6.83 o
   8   9  10          2.63         -2.09         6.58 o
   9   9  10          3.56          7.14         6.75 o
  10   9  10         10.66         26.05        10.41 o
  11   9  10         79.97        105.31        19.28 o
  12   9  10         71.12         92.85        30.01 o
  13   9  10          3.50         -1.85        10.78 o
  14   9  10          6.35          1.67        12.84 o
  15   9  10         17.54         39.69        14.02 o
  16   9  10          4.33         19.87        12.61 o
  17   9  10          8.49         18.13        10.92 o
  18   9  10          0.05         -9.71        13.85 o
 -16  10  10          0.01         20.81        19.38 o
 -15  10  10          3.19         25.56        13.76 o
 -14  10  10          5.00         -0.45        13.02 o
 -13  10  10          0.12         -0.16        10.40 o
 -12  10  10          9.28          7.34         7.59 o
 -11  10  10          3.55         -6.23         8.10 o
 -10  10  10          0.71         -0.78         9.10 o
  -9  10  10          1.59         12.24        11.56 o
  -8  10  10          7.17          7.35        11.24 o
  -7  10  10        114.48        115.10        19.81 o
  -6  10  10         20.77         25.05        16.84 o
  -5  10  10          1.96        -12.22        16.32 o
  -4  10  10         15.57          7.99        19.46 o
  -3  10  10          0.05          8.21        18.41 o
  -2  10  10          0.34        -10.19        10.19 o
  -1  10  10        132.01        117.06        25.33 o
   0  10  10          5.58         -8.17        10.01 o
   1  10  10          0.61          5.52        10.20 o
   2  10  10          0.16         -9.88         9.88 o
   3  10  10         98.08        123.15        21.14 o
   4  10  10          0.10         19.35        11.69 o
   5  10  10         33.85         41.69        10.00 o
   6  10  10          3.72         -5.98         8.30 o
   7  10  10         12.08         -4.89        11.11 o
   8  10  10          0.18          8.43         7.65 o
   9  10  10          0.02         14.23         7.39 o
  10  10  10         17.66          9.07         7.31 o
  11  10  10          0.00          3.63         6.81 o
  12  10  10          2.26         -3.21        24.17 o
  13  10  10          4.38         28.99        19.42 o
  14  10  10          9.06         11.66        11.08 o
  15  10  10         20.47         12.03        11.89 o
  16  10  10          3.27          8.02        11.61 o
 -13  11  10          2.14          6.21        14.15 o
 -12  11  10          3.67          0.77         8.92 o
 -11  11  10         12.47         25.66        10.82 o
 -10  11  10         24.45         30.07        13.89 o
  -9  11  10         12.20         10.85        10.01 o
  -8  11  10          7.39          9.04        13.43 o
  -7  11  10          1.21         10.75        13.17 o
  -6  11  10         23.94         31.07        13.95 o
  -5  11  10          0.79          6.55        11.73 o
  -4  11  10          0.17          1.42         8.45 o
  -3  11  10          1.88         -1.28        12.54 o
  -2  11  10          0.01         -4.32         9.65 o
  -1  11  10         51.36         61.86        34.43 o
   0  11  10         65.56         85.51        24.40 o
   1  11  10          0.13         -8.90         8.90 o
   2  11  10         17.96         29.27        13.80 o
   3  11  10          0.20          7.68        15.16 o
   4  11  10          1.38          6.09        10.73 o
   5  11  10          0.02         -2.33         9.42 o
   6  11  10          5.02          9.92        29.11 o
   7  11  10          9.54          6.31        23.61 o
   8  11  10          0.32          6.96        10.92 o
   9  11  10          1.51         10.03        17.81 o
  10  11  10          0.31        -11.80        11.80 o
  11  11  10         36.72         19.17        11.11 o
  12  11  10          0.24         21.18        17.96 o
  -9  12  10          0.74          3.82        13.10 o
  -8  12  10          1.70          3.37        12.27 o
  -7  12  10         68.25        104.78        30.69 o
  -6  12  10         14.99         20.21        17.51 o
  -5  12  10          4.91         13.70        15.64 o
  -4  12  10          2.92         19.53        18.94 o
  -3  12  10        174.53        174.93        34.47 o
  -2  12  10         34.16         52.37        17.04 o
  -1  12  10          2.22          2.39         9.37 o
   0  12  10         38.20         36.48        13.82 o
   1  12  10          3.27         22.10        16.24 o
   2  12  10          5.48         18.83        12.54 o
   3  12  10          0.00        -27.92        27.92 o
   4  12  10          6.13          5.31        20.88 o
 -25   0  11         35.00         36.12        15.98 o
 -23   0  11          2.20        -12.04        12.04 o
 -21   0  11         72.27         74.70        17.52 o
 -19   0  11        116.72        152.68        23.08 o
 -17   0  11        250.34        203.10        23.38 o
 -15   0  11          0.03          2.54         7.69 o
 -13   0  11         46.80         37.27        10.01 o
 -11   0  11       1668.47       1530.93        33.32 o
  -9   0  11          6.68         12.76         4.31 o
  -7   0  11         28.94         27.59         6.81 o
  -5   0  11        470.81        419.15        14.94 o
  -3   0  11        199.20        237.26        11.98 o
  -1   0  11         79.21         70.56         6.65 o
   1   0  11        975.36        872.70        23.68 o
   3   0  11        865.11        823.74        35.75 o
   5   0  11       1944.93       1999.46        43.07 o
   7   0  11         20.78         20.12         4.15 o
   9   0  11        134.70        153.90        10.52 o
  11   0  11        382.91        396.21        18.02 o
  13   0  11          0.60          5.01         4.36 o
  15   0  11        444.10        377.14        17.92 o
  17   0  11          6.93         -9.74         9.74 o
  19   0  11        149.95        174.65        17.47 o
  21   0  11         12.02         -2.89         8.62 o
  23   0  11          0.31         -2.85        12.31 o
  25   0  11         24.00         23.15        15.90 o
 -26   1  11         32.43         22.68        18.26 o
 -25   1  11          5.52         32.29        14.07 o
 -24   1  11          4.78         32.43        14.17 o
 -23   1  11         47.85         60.45        11.41 o
 -22   1  11         44.18         57.29        10.38 o
 -21   1  11          4.99          5.96         8.66 o
 -20   1  11         30.76         22.60         7.72 o
 -19   1  11          1.90         -5.21         6.75 o
 -18   1  11          8.88         31.21         9.11 o
 -17   1  11        105.38         80.18        11.80 o
 -16   1  11       1025.95       1053.78        35.98 o
 -15   1  11          0.74         -3.52         6.97 o
 -14   1  11         13.97         12.40         3.29 o
 -13   1  11        468.02        446.13        16.54 o
 -12   1  11        132.56        144.06         9.75 o
 -11   1  11         48.86         42.36         5.58 o
 -10   1  11        498.13        408.06        14.80 o
  -9   1  11         21.37         21.77         6.05 o
  -8   1  11        332.11        409.27        13.76 o
  -7   1  11        247.17        197.85         7.61 o
  -6   1  11       1358.06       1268.54        18.38 o
  -5   1  11         15.55         16.29         2.93 o
  -4   1  11       1164.80       1168.19        19.11 o
  -3   1  11        280.48        218.58         6.05 o
  -2   1  11         17.18         27.31         2.33 o
  -1   1  11       1038.62       1087.26        20.38 o
   0   1  11         61.71         77.02         6.13 o
   1   1  11       2811.65       2941.42        47.74 o
   2   1  11       5480.39       6013.27        83.37 o
   3   1  11        100.76        123.91        11.23 o
   4   1  11        123.19        102.88         7.89 o
   5   1  11        265.93        337.98        12.59 o
   6   1  11         18.04         24.18         4.17 o
   7   1  11       1309.43       1396.63        34.55 o
   8   1  11        410.99        439.39        14.21 o
   9   1  11         47.08         38.28         3.96 o
  10   1  11         34.08         27.90         4.02 o
  11   1  11        266.37        279.36        10.91 o
  12   1  11         20.02         15.73         3.64 o
  13   1  11         25.80         24.61         4.96 o
  14   1  11        120.86        100.81         6.76 o
  15   1  11         20.71         26.07         4.46 o
  16   1  11         40.99         39.62         5.05 o
  17   1  11        322.68        330.90        13.82 o
  18   1  11        105.40        110.57         9.79 o
  19   1  11          2.91         -0.65         5.53 o
  20   1  11         24.00         15.37         7.54 o
  21   1  11         10.70          5.79         7.12 o
  22   1  11         14.41         13.93         7.64 o
  23   1  11         99.29         97.41        13.84 o
  24   1  11          0.48         -2.75         7.74 o
  25   1  11          3.13         16.64        12.39 o
  26   1  11          2.21         27.50        22.00 o
  27   1  11          7.13         24.55        20.66 o
 -25   2  11          9.63         33.69        14.78 o
 -24   2  11         38.19         46.76        14.39 o
 -23   2  11          0.80         -1.06        14.89 o
 -22   2  11         30.76         27.96        18.94 o
 -21   2  11         12.30         -2.20         9.39 o
 -20   2  11          0.31         15.80         8.41 o
 -19   2  11         30.99         29.50         8.74 o
 -18   2  11         10.87         11.52         9.05 o
 -17   2  11        109.36         93.28        11.20 o
 -16   2  11         27.50         14.66         6.56 o
 -15   2  11        113.28        138.20        10.78 o
 -14   2  11         60.71         66.49         7.79 o
 -13   2  11        454.42        452.19        18.54 o
 -12   2  11        741.84        702.18        22.68 o
 -11   2  11       1273.26       1346.99        31.27 o
 -10   2  11        244.09        246.45        16.01 o
  -9   2  11       1201.08       1157.24        38.39 o
  -8   2  11        337.96        354.35        13.91 o
  -7   2  11         16.22         11.28         3.79 o
  -6   2  11        357.88        354.94        14.68 o
  -5   2  11        492.63        507.51        15.33 o
  -4   2  11         32.76         33.84         4.92 o
  -3   2  11       1286.76       1242.14        21.16 o
  -2   2  11        908.45        926.72        17.80 o
  -1   2  11       1539.20       1717.22        46.65 o
   0   2  11        271.17        270.58        11.09 o
   1   2  11        741.75        696.52        33.95 o
   2   2  11       2396.98       2366.69        73.57 o
   3   2  11         13.40         19.35         9.62 o
   4   2  11        124.46        122.90        10.96 o
   5   2  11        115.22        107.92         8.15 o
   6   2  11        401.16        347.57        18.03 o
   7   2  11         85.58         80.53        10.75 o
   8   2  11        197.56        162.55        21.82 o
   9   2  11         50.47         62.35        10.40 o
  10   2  11          9.92         17.27         5.86 o
  11   2  11         17.58         10.90        10.25 o
  12   2  11         17.22         15.85         6.50 o
  13   2  11         10.41          6.12         5.13 o
  14   2  11         19.17          7.72         4.90 o
  15   2  11          8.02          5.85         6.94 o
  16   2  11         40.72         55.63         6.69 o
  17   2  11         25.66         31.36         6.10 o
  18   2  11         11.50          5.38         5.29 o
  19   2  11         13.01         11.31         6.16 o
  20   2  11          5.51         13.16         6.10 o
  21   2  11         53.36         40.51         8.78 o
  22   2  11          6.91         23.50         8.05 o
  23   2  11          6.29          4.58         9.11 o
  24   2  11         11.16         21.71        10.11 o
  25   2  11          2.87          6.76         9.27 o
 -25   3  11          0.01         -7.56        13.62 o
 -24   3  11          0.02          5.49        18.26 o
 -23   3  11          7.38          4.20        15.87 o
 -22   3  11          0.13        -12.08        38.81 o
 -21   3  11          0.08        -14.18        24.02 o
 -20   3  11         19.81         17.33        18.64 o
 -19   3  11          0.10         -2.99         7.05 o
 -18   3  11         88.06         64.91        10.46 o
 -17   3  11         91.17         82.30        12.69 o
 -16   3  11        261.11        256.86        20.48 o
 -15   3  11         89.16         82.85         8.70 o
 -14   3  11        403.42        425.09        19.20 o
 -13   3  11        249.73        265.30        15.30 o
 -12   3  11        296.35        251.86        14.62 o
 -11   3  11        175.17        204.31        14.74 o
 -10   3  11         38.46         51.11         7.31 o
  -9   3  11          0.94          3.92         3.38 o
  -8   3  11         10.64          4.28         2.71 o
  -7   3  11        470.67        482.30        21.85 o
  -6   3  11        337.37        350.34        15.04 o
  -5   3  11        364.99        314.78        12.66 o
  -4   3  11         19.24         15.91         4.02 o
  -3   3  11        387.49        335.76        12.68 o
  -2   3  11       1130.80       1151.81        20.59 o
  -1   3  11        152.71        130.05         8.34 o
   0   3  11        940.06        888.28        18.38 o
   1   3  11       1268.91       1147.15        21.54 o
   2   3  11        535.28        557.57        16.43 o
   3   3  11        229.60        213.92        14.80 o
   4   3  11          2.99          1.78         1.71 o
   5   3  11        439.61        454.54        19.61 o
   6   3  11        122.91        103.63         7.71 o
   7   3  11         44.36         33.40         5.71 o
   8   3  11        139.82        120.57        11.03 o
   9   3  11        112.98        102.09        19.31 o
  10   3  11        175.10        182.02        24.17 o
  11   3  11         68.06         73.79        17.29 o
  12   3  11         48.40         28.30         7.36 o
  13   3  11          4.48          3.61         4.38 o
  14   3  11         26.64         30.60         6.70 o
  15   3  11        852.01        801.74        27.41 o
  16   3  11         51.85         68.06         9.34 o
  17   3  11          8.57          5.17         4.97 o
  18   3  11          0.04          6.66         8.36 o
  19   3  11         31.76         39.58        10.18 o
  20   3  11          1.22          2.90         6.45 o
  21   3  11         28.92         12.48         6.67 o
  22   3  11         18.38         30.06        10.30 o
  23   3  11         21.16         23.97        25.07 o
  24   3  11          6.79          0.07        12.80 o
 -24   4  11          6.46         20.43        20.21 o
 -23   4  11          0.06        -18.19        18.19 o
 -22   4  11         13.77         17.13        10.27 o
 -21   4  11          5.33         -1.84         9.51 o
 -20   4  11          1.56         14.37         8.53 o
 -19   4  11         55.60         70.36        12.49 o
 -18   4  11         38.98         35.22        11.70 o
 -17   4  11         37.84         40.96        19.35 o
 -16   4  11        127.64        157.13        19.60 o
 -15   4  11         10.54          3.13         4.98 o
 -14   4  11         22.93         17.17         7.99 o
 -13   4  11       1165.29       1097.16        31.20 o
 -12   4  11         71.91         77.62        10.83 o
 -11   4  11         66.89         95.32        12.38 o
 -10   4  11        747.30        721.04        24.85 o
  -9   4  11         49.16         48.58         7.11 o
  -8   4  11         49.57         77.47         8.62 o
  -7   4  11        206.48        187.55        12.06 o
  -6   4  11         61.97         63.80         7.36 o
  -5   4  11        526.63        442.39        15.62 o
  -4   4  11         65.07         45.77         6.69 o
  -3   4  11         79.89         72.72         6.93 o
  -2   4  11       1339.04       1324.54        27.78 o
  -1   4  11       1747.39       1731.94        69.66 o
   0   4  11       1420.94       1314.79        30.04 o
   1   4  11        445.10        386.33        12.66 o
   2   4  11       1898.04       1810.48        41.36 o
   3   4  11        391.65        397.61        15.92 o
   4   4  11          0.15         24.81         6.20 o
   5   4  11        147.15        128.60        19.05 o
   6   4  11        717.60        570.71        36.28 o
   7   4  11         12.08         23.80        14.22 o
   8   4  11        105.10        179.92        26.19 o
   9   4  11        170.02        185.83        25.97 o
  10   4  11        149.58        122.59        22.45 o
  11   4  11         35.46         39.54        11.48 o
  12   4  11        166.45        128.46        17.21 o
  13   4  11         90.67        114.82        12.49 o
  14   4  11        131.78        106.56        10.75 o
  15   4  11         72.72         82.71        10.06 o
  16   4  11         50.54         60.28         8.59 o
  17   4  11          1.56         -3.22         4.73 o
  18   4  11         16.90         -1.85         7.97 o
  19   4  11          0.11        -11.82        11.82 o
  20   4  11          3.44          6.56         9.55 o
  21   4  11          0.40          6.24         9.20 o
  22   4  11          4.51         -6.39        11.85 o
  23   4  11         33.25         28.27        17.10 o
  24   4  11         13.14         51.06        15.66 o
 -23   5  11          2.81         -0.30        16.99 o
 -22   5  11          1.15          7.56        16.43 o
 -21   5  11         91.38        137.42        18.06 o
 -20   5  11          1.76         12.81         8.87 o
 -19   5  11        183.89        251.61        28.69 o
 -18   5  11          2.52         11.29        14.03 o
 -17   5  11         17.41         62.09        14.91 o
 -16   5  11          0.96          4.69         8.25 o
 -15   5  11         48.82         31.16        20.99 o
 -14   5  11        222.89        210.05        16.74 o
 -13   5  11        100.29        105.30        14.45 o
 -12   5  11          7.00          0.95         5.86 o
 -11   5  11         72.50         72.43         9.82 o
 -10   5  11        648.95        564.55        25.82 o
  -9   5  11         17.72         10.43         5.91 o
  -8   5  11          6.49          2.85         5.84 o
  -7   5  11          0.33          0.00         4.54 o
  -6   5  11          1.39          0.58         4.12 o
  -5   5  11         68.37         65.53         7.04 o
  -4   5  11        167.66        151.92        11.58 o
  -3   5  11          6.82         14.60         7.23 o
  -2   5  11        610.57        622.22        22.78 o
  -1   5  11        107.12        126.46        13.03 o
   0   5  11          2.34         20.79        10.74 o
   1   5  11        320.86        320.45        18.82 o
   2   5  11       1843.94       1872.30        82.10 o
   3   5  11        915.75        887.26        76.08 o
   4   5  11       2753.69       2750.50        95.20 o
   5   5  11       2535.24       2652.04        61.98 o
   6   5  11       1949.11       1919.94        82.18 o
   7   5  11         39.02         60.92        20.36 o
   8   5  11          9.70         25.82        14.07 o
   9   5  11         16.37         39.88        11.90 o
  10   5  11         23.37         12.05         7.32 o
  11   5  11          9.15          0.90         9.47 o
  12   5  11         35.32         22.24         6.85 o
  13   5  11         26.79         35.50         7.15 o
  14   5  11         17.04         14.03         8.97 o
  15   5  11          0.59          2.60         5.71 o
  16   5  11          0.02          2.26         6.59 o
  17   5  11         60.31         69.18        11.18 o
  18   5  11         12.25          8.65        28.52 o
  19   5  11         24.13         41.08        13.08 o
  20   5  11          6.75         -8.01         9.29 o
  21   5  11          0.15         10.03        11.38 o
  22   5  11          9.50         21.86        11.83 o
  23   5  11          8.47         47.21        14.80 o
 -23   6  11        101.87        155.30        34.35 o
 -22   6  11         25.69         33.24        13.66 o
 -21   6  11          0.65         -3.29         8.74 o
 -20   6  11         34.16         51.57        15.97 o
 -19   6  11          5.24         37.78        17.03 o
 -18   6  11         90.90         75.99        17.12 o
 -17   6  11         81.99         83.53        17.33 o
 -16   6  11         33.26         44.57        13.70 o
 -15   6  11        464.95        494.36        35.96 o
 -14   6  11          3.33          0.70         8.80 o
 -13   6  11        126.13        134.23        14.42 o
 -12   6  11        277.94        301.46        18.37 o
 -11   6  11          9.33         12.27         5.44 o
 -10   6  11        193.13        192.67        14.37 o
  -9   6  11          0.02          0.48         5.66 o
  -8   6  11        693.99        655.14        25.49 o
  -7   6  11         35.25         34.95         7.07 o
  -6   6  11         15.67         24.49        12.93 o
  -5   6  11          7.31          8.38         7.06 o
  -4   6  11         17.11         15.77         3.67 o
  -3   6  11         96.10         97.76         7.36 o
  -2   6  11        401.72        453.58        15.48 o
  -1   6  11        515.48        523.59        17.30 o
   0   6  11        285.57        279.53        15.21 o
   1   6  11        801.74        718.04        41.28 o
   2   6  11        266.83        257.73        20.39 o
   3   6  11         20.16         11.04         5.78 o
   4   6  11         88.91        102.90        15.38 o
   5   6  11        300.07        267.34        20.16 o
   6   6  11         26.14         53.32        14.63 o
   7   6  11        101.99        117.75        14.39 o
   8   6  11        319.95        276.96        18.17 o
   9   6  11         94.98         68.69        13.74 o
  10   6  11          0.19         -2.35         9.60 o
  11   6  11         22.04         15.81         8.38 o
  12   6  11          0.55         -5.51        10.59 o
  13   6  11         25.65         25.92         9.26 o
  14   6  11         29.52         31.48         9.90 o
  15   6  11         10.81         15.49         9.24 o
  16   6  11          1.59         18.84         8.76 o
  17   6  11         72.33         80.20        13.23 o
  18   6  11          2.27         -9.73         9.73 o
  19   6  11          0.92         -0.21         8.23 o
  20   6  11          3.88         14.30        15.57 o
  21   6  11         19.71         34.44        14.65 o
  22   6  11         38.96         61.03        18.23 o
  23   6  11         64.37         46.48        22.38 o
  24   6  11          7.99         44.16        20.88 o
 -22   7  11          0.30        -17.36        17.36 o
 -21   7  11          2.57         15.61        11.08 o
 -20   7  11          0.70          1.78        22.19 o
 -19   7  11         93.87        124.48        21.70 o
 -18   7  11         46.22         66.98        16.48 o
 -17   7  11          0.06         -4.98         8.84 o
 -16   7  11          9.28          4.20         7.97 o
 -15   7  11         30.38         13.28         8.58 o
 -14   7  11         30.34         53.63         9.70 o
 -13   7  11         27.81         44.73         9.32 o
 -12   7  11         80.55         67.81         9.99 o
 -11   7  11         45.27         43.28         8.48 o
 -10   7  11         71.70         82.06        10.83 o
  -9   7  11        340.91        331.69        19.77 o
  -8   7  11        283.21        315.12        18.72 o
  -7   7  11          1.17          8.08         8.30 o
  -6   7  11        746.30        754.43        34.24 o
  -5   7  11        131.13        133.26        15.07 o
  -4   7  11        279.98        235.33        19.49 o
  -3   7  11         80.88         55.02         8.05 o
  -2   7  11        381.11        371.02        16.23 o
  -1   7  11       1039.88        883.35        25.30 o
   0   7  11        275.57        291.93        17.90 o
   1   7  11          0.54         -7.59         7.63 o
   2   7  11        101.50         74.89        10.93 o
   3   7  11        156.35        138.09        15.55 o
   4   7  11          2.87         10.97         8.09 o
   5   7  11        201.97        232.61        17.30 o
   6   7  11          9.26          4.76         8.27 o
   7   7  11         11.34         20.23        16.91 o
   8   7  11        241.42        262.36        33.08 o
   9   7  11        107.78         97.42        15.80 o
  10   7  11         38.53         36.64        11.40 o
  11   7  11          0.26         -9.87         9.87 o
  12   7  11          9.16          2.32         7.23 o
  13   7  11          1.33          0.44        20.10 o
  14   7  11        196.27        207.69        24.41 o
  15   7  11         31.66         18.97        32.41 o
  16   7  11          6.72          3.42         9.06 o
  17   7  11          0.26         -4.74         7.43 o
  18   7  11         14.88         28.46        12.08 o
  19   7  11          5.90         12.54        10.87 o
  20   7  11          8.59          0.10        22.79 o
  21   7  11          6.08         17.81        14.74 o
  22   7  11          7.74          1.42        14.29 o
 -20   8  11          1.94         19.80        12.34 o
 -19   8  11          0.00         -1.11        10.74 o
 -18   8  11        127.15        136.77        23.10 o
 -17   8  11         23.87         39.16        14.14 o
 -16   8  11         30.56         43.63        15.05 o
 -15   8  11         45.91         38.03        10.42 o
 -14   8  11         89.13        123.71        17.22 o
 -13   8  11         18.95         28.60        10.62 o
 -12   8  11        120.93        159.28        15.20 o
 -11   8  11         77.58         94.39        15.35 o
 -10   8  11         40.46         37.31         8.45 o
  -9   8  11         22.64         33.05        12.78 o
  -8   8  11         10.90         12.56         6.24 o
  -7   8  11         38.18         38.72        16.13 o
  -6   8  11         19.46          3.17         8.13 o
  -5   8  11         35.25         26.02        11.88 o
  -4   8  11        160.06        159.87        21.23 o
  -3   8  11        143.43        138.31        20.22 o
  -2   8  11         35.09         53.81        14.01 o
  -1   8  11         28.94          1.52         8.21 o
   0   8  11         29.22          8.64         4.64 o
   1   8  11          4.64          2.49         5.66 o
   2   8  11        133.89        133.44        13.64 o
   3   8  11         75.17         66.51        10.16 o
   4   8  11         28.15         41.79         8.56 o
   5   8  11          2.45          6.67         6.63 o
   6   8  11         50.05         44.67         9.37 o
   7   8  11         19.83         32.15         8.68 o
   8   8  11        108.76        129.16        18.60 o
   9   8  11         34.12         28.47        12.42 o
  10   8  11          8.24          7.59         8.49 o
  11   8  11          6.09          2.69         8.15 o
  12   8  11         62.23         47.03        14.64 o
  13   8  11         20.95         19.82        22.71 o
  14   8  11          0.83          4.93         8.76 o
  15   8  11          6.51         10.95        24.55 o
  16   8  11          6.65          7.80         9.88 o
  17   8  11          5.13          1.70         8.89 o
  18   8  11          0.03         -2.77        24.14 o
  19   8  11          1.15          9.95        11.05 o
  20   8  11          5.56          4.79        13.25 o
 -18   9  11         51.69         74.92        27.77 o
 -17   9  11         17.13         -1.65        22.83 o
 -16   9  11          0.21          3.40         8.67 o
 -15   9  11          7.60          7.49        11.75 o
 -14   9  11          0.48          4.62        14.48 o
 -13   9  11        171.63        200.37        18.15 o
 -12   9  11          2.16         23.14         9.12 o
 -11   9  11         35.35         51.85        11.49 o
 -10   9  11        178.99        244.91        19.69 o
  -9   9  11        109.42        151.71        23.43 o
  -8   9  11        148.88        157.78        22.18 o
  -7   9  11         15.40          4.32         9.47 o
  -6   9  11          0.21          5.22         9.45 o
  -5   9  11          0.20         11.68         8.97 o
  -4   9  11         80.00         96.00        18.62 o
  -3   9  11        161.68        162.41        22.49 o
  -2   9  11         31.36         36.15        12.83 o
  -1   9  11         99.40        113.52        19.42 o
   0   9  11         18.62         33.62        15.83 o
   1   9  11         46.15         71.05        16.26 o
   2   9  11         51.38         39.12         9.35 o
   3   9  11        147.07        165.83        14.32 o
   4   9  11          2.05          4.31         7.38 o
   5   9  11          9.95          4.10         6.40 o
   6   9  11         20.99         16.70         8.08 o
   7   9  11          6.06          9.25         9.03 o
   8   9  11          2.10          6.43         7.34 o
   9   9  11         75.90         63.79        15.42 o
  10   9  11         21.44         25.02        16.43 o
  11   9  11         21.94         15.64        12.15 o
  12   9  11         62.54         37.09        17.14 o
  13   9  11          0.87         -2.74         8.84 o
  14   9  11         20.69         26.09        12.45 o
  15   9  11          0.82         -3.10        14.67 o
  16   9  11         10.89         11.80        10.42 o
  17   9  11          0.11        -10.47        10.47 o
  18   9  11          5.55         18.34        17.29 o
 -16  10  11         21.58         -8.68        15.42 o
 -15  10  11          2.88         21.78        16.62 o
 -14  10  11         26.67         34.03        25.30 o
 -13  10  11          0.01         -8.48        10.37 o
 -12  10  11          0.25         -3.59         8.50 o
 -11  10  11         22.08          6.01        15.79 o
 -10  10  11          0.49          1.12         8.94 o
  -9  10  11         54.08         60.51        15.71 o
  -8  10  11          0.87         -9.96        10.15 o
  -7  10  11          5.73          2.77         9.12 o
  -6  10  11          0.03         -8.38        15.49 o
  -5  10  11         10.92          8.37        16.58 o
  -4  10  11        174.25        185.17        24.97 o
  -3  10  11         71.47         27.47        17.36 o
  -2  10  11         64.67         93.81        18.99 o
  -1  10  11          0.10          0.73        29.15 o
   0  10  11         46.11         43.73        16.93 o
   1  10  11         40.46         39.89        26.08 o
   2  10  11          0.01         13.40        10.86 o
   3  10  11         18.37         50.17        16.18 o
   4  10  11         17.58         37.37        15.66 o
   5  10  11         58.49         98.74        22.86 o
   6  10  11          0.38         20.96        16.02 o
   7  10  11          9.30          0.55        12.24 o
   8  10  11          1.97         14.88        12.35 o
   9  10  11         21.23         27.29        11.34 o
  10  10  11          3.06          5.08         8.76 o
  11  10  11          2.88         16.98        15.12 o
  12  10  11          5.64         11.06        10.11 o
  13  10  11          0.01          1.58         9.92 o
  14  10  11         13.95         19.52        10.29 o
  15  10  11         17.87         24.49        13.81 o
  16  10  11         11.17         21.14        12.44 o
 -13  11  11          8.11        -17.66        17.66 o
 -12  11  11         54.99         78.21        26.64 o
 -11  11  11         13.83         24.81        11.92 o
 -10  11  11         17.37         15.62        13.21 o
  -9  11  11          5.56         15.15        10.81 o
  -8  11  11          1.00          8.10         8.88 o
  -7  11  11         23.83         23.19        10.78 o
  -6  11  11         14.82          7.99        12.39 o
  -5  11  11         25.78         25.10        12.36 o
  -4  11  11          1.69         18.66        12.69 o
  -3  11  11          2.80         18.52        12.68 o
  -2  11  11         50.21         67.26        20.81 o
  -1  11  11         63.14         71.00        37.50 o
   0  11  11         28.40         35.96        15.26 o
   1  11  11          5.95          7.01        13.36 o
   2  11  11          0.08         31.33        13.20 o
   3  11  11          1.96          8.69         8.99 o
   4  11  11         43.92         68.85        16.77 o
   5  11  11          9.80         19.82        12.48 o
   6  11  11         24.04         40.15        15.62 o
   7  11  11          0.40         18.10        23.31 o
   8  11  11         41.97         48.22        14.58 o
   9  11  11         41.22         20.21        13.55 o
  10  11  11         12.21         21.93        17.36 o
  11  11  11          1.07        -18.04        18.04 o
 -26   0  12         89.21         94.90        29.11 o
 -24   0  12          7.39        -13.47        13.47 o
 -22   0  12         15.56          7.87        11.98 o
 -20   0  12        258.13        277.35        30.65 o
 -18   0  12          2.10          1.06         9.87 o
 -16   0  12        109.48         88.48        16.15 o
 -14   0  12        314.12        327.11        27.68 o
 -12   0  12        170.30        129.57         9.70 o
 -10   0  12         82.73         89.86         8.58 o
  -8   0  12        328.69        338.19        14.79 o
  -6   0  12       1393.31       1335.72        27.98 o
  -4   0  12         55.39         79.85         7.49 o
  -2   0  12       2450.04       2537.26        39.79 o
   0   0  12         74.33         43.96         4.56 o
   2   0  12         22.52         19.39         3.44 o
   4   0  12       4430.76       4213.30        85.78 o
   6   0  12        534.20        532.36        18.71 o
   8   0  12       2105.23       2282.73        35.35 o
  10   0  12        537.85        565.12        20.18 o
  12   0  12        356.00        337.74        17.14 o
  14   0  12          5.30          0.67         4.71 o
  16   0  12         21.73         12.33         5.17 o
  18   0  12        254.37        286.27        28.60 o
  20   0  12         28.58         26.89        12.65 o
  22   0  12          0.00        -14.62        14.62 o
  24   0  12          1.01          3.81        19.23 o
  26   0  12          3.28          0.45        13.62 o
 -27   1  12         13.43         12.65        17.06 o
 -26   1  12         73.47         48.42        21.78 o
 -25   1  12          1.94         -8.69        27.47 o
 -24   1  12         10.54         19.84         9.61 o
 -23   1  12          0.01        -10.01        10.01 o
 -22   1  12          1.50         -9.32        12.39 o
 -21   1  12         96.78         92.56        13.35 o
 -20   1  12          0.00          7.33         7.73 o
 -19   1  12          6.89         -0.43         7.16 o
 -18   1  12        454.93        450.05        25.47 o
 -17   1  12         27.31         20.02         8.77 o
 -16   1  12        133.15        168.41        15.88 o
 -15   1  12         24.66         16.69         3.99 o
 -14   1  12          3.58          7.80         3.87 o
 -13   1  12        111.16         95.79         8.33 o
 -12   1  12        619.61        598.20        19.05 o
 -11   1  12          0.78         -4.21         4.21 o
 -10   1  12        355.89        385.23        16.12 o
  -9   1  12        156.45        165.57        11.04 o
  -8   1  12        104.91        112.41         5.97 o
  -7   1  12         46.60         46.35         3.22 o
  -6   1  12        125.55        141.52         5.39 o
  -5   1  12       1211.07       1271.47        21.83 o
  -4   1  12         52.97         89.43         5.11 o
  -3   1  12        248.30        267.52         6.26 o
  -2   1  12        230.76        237.89         6.26 o
  -1   1  12         19.40         23.57         5.63 o
   0   1  12         60.93         80.70         7.24 o
   1   1  12        389.49        324.68        15.24 o
   2   1  12        849.03        888.75        23.91 o
   3   1  12        774.68        825.47        22.44 o
   4   1  12       1310.73       1343.92        22.94 o
   5   1  12        307.88        320.09        11.71 o
   6   1  12        196.53        206.18         9.63 o
   7   1  12        641.26        669.61        18.56 o
   8   1  12        123.29        141.89         8.64 o
   9   1  12         61.74         71.90         6.50 o
  10   1  12        199.56        207.78        10.89 o
  11   1  12         57.32         70.95         5.81 o
  12   1  12        138.83        135.64         7.94 o
  13   1  12          8.08         13.66         3.71 o
  14   1  12        145.73        130.51         7.59 o
  15   1  12         46.78         43.03         5.20 o
  16   1  12         27.05         30.63         6.11 o
  17   1  12         10.11         16.74         5.26 o
  18   1  12          6.93         -5.72         5.72 o
  19   1  12         21.96         15.21         6.77 o
  20   1  12         12.60          9.53         7.39 o
  21   1  12          0.33         -7.67         7.67 o
  22   1  12          3.23         -1.81        13.68 o
  23   1  12          3.11         -2.46         8.12 o
  24   1  12          3.07          5.78         7.33 o
  25   1  12         14.97         20.49         9.21 o
  26   1  12          2.14          8.08        14.82 o
 -25   2  12         79.89        117.08        23.05 o
 -24   2  12          1.08          0.97        11.62 o
 -23   2  12         24.46         28.26        12.18 o
 -22   2  12          1.83          7.08         8.86 o
 -21   2  12         24.04         25.74         8.98 o
 -20   2  12          3.65         13.02         8.36 o
 -19   2  12         50.11         41.92         9.35 o
 -18   2  12         47.14         39.69        11.08 o
 -17   2  12          3.58         12.76        10.89 o
 -16   2  12         18.97         28.37         7.56 o
 -15   2  12        326.15        352.14        17.31 o
 -14   2  12        254.17        258.03        14.68 o
 -13   2  12          0.36          4.42         4.23 o
 -12   2  12         60.41         61.89         8.12 o
 -11   2  12       2437.48       2275.77        41.35 o
 -10   2  12          3.11         14.24         7.42 o
  -9   2  12         19.96         23.99         4.64 o
  -8   2  12        112.58         96.07         8.77 o
  -7   2  12          1.23          6.22         4.00 o
  -6   2  12         35.36         29.36         5.24 o
  -5   2  12         88.54         81.86         4.28 o
  -4   2  12         13.72         12.22         3.54 o
  -3   2  12         14.71         20.12         3.70 o
  -2   2  12        496.68        477.81        17.72 o
  -1   2  12        116.86        124.15         5.87 o
   0   2  12       1645.81       1527.15        27.47 o
   1   2  12         59.77         60.62         7.83 o
   2   2  12        138.64        141.39        11.97 o
   3   2  12         32.07         17.45         4.97 o
   4   2  12          0.03         -3.93         5.04 o
   5   2  12        245.71        233.28        12.27 o
   6   2  12         27.66         25.73         5.35 o
   7   2  12        128.24        111.65         9.45 o
   8   2  12        157.61        158.21        15.84 o
   9   2  12         58.37         63.71        11.20 o
  10   2  12        260.49        255.71        18.15 o
  11   2  12        350.48        365.52        21.94 o
  12   2  12          4.68          9.97         6.53 o
  13   2  12        192.10        185.15        14.89 o
  14   2  12        175.97        149.76        12.02 o
  15   2  12         77.04         60.33         7.97 o
  16   2  12        186.26        203.39        13.32 o
  17   2  12         94.99        110.19        10.41 o
  18   2  12          2.63         20.81         7.97 o
  19   2  12          4.82         20.66         7.12 o
  20   2  12         29.84         31.57         9.80 o
  21   2  12          4.98         19.78         8.12 o
  22   2  12         15.67          3.01        10.06 o
  23   2  12          0.25          1.57         9.57 o
  24   2  12         17.22         52.20        13.64 o
  25   2  12         20.39         66.68        30.24 o
 -25   3  12          9.92         37.80        21.93 o
 -24   3  12         28.33         32.82        22.15 o
 -23   3  12         38.42         17.02        19.42 o
 -22   3  12          3.72         -1.84        17.89 o
 -21   3  12         20.16          1.62        17.74 o
 -20   3  12         58.94         53.76        14.48 o
 -19   3  12          0.06          5.40         7.76 o
 -18   3  12          0.77          1.27         6.23 o
 -17   3  12         61.04         54.33        10.55 o
 -16   3  12         14.05         11.35         7.79 o
 -15   3  12         21.04         21.41         5.66 o
 -14   3  12         11.96          6.78         5.22 o
 -13   3  12        827.59        694.34        24.58 o
 -12   3  12        134.59        127.45        14.02 o
 -11   3  12         62.13         61.48         8.00 o
 -10   3  12        371.70        369.53        17.41 o
  -9   3  12        195.05        210.74        12.98 o
  -8   3  12        515.19        536.81        20.08 o
  -7   3  12        228.54        214.20        12.73 o
  -6   3  12        159.98        145.21         9.99 o
  -5   3  12         12.62          9.01         3.78 o
  -4   3  12          2.49          4.00         3.29 o
  -3   3  12        152.82        151.82         8.88 o
  -2   3  12          8.56          9.38         3.18 o
  -1   3  12        284.51        309.61        12.63 o
   0   3  12        492.02        508.62        19.16 o
   1   3  12         85.50         81.72         4.71 o
   2   3  12          9.04          0.60         1.32 o
   3   3  12         26.05         25.69         5.39 o
   4   3  12          0.00          3.89         4.64 o
   5   3  12        474.45        448.13        20.75 o
   6   3  12         69.08         63.57         6.11 o
   7   3  12          0.76          4.40         3.47 o
   8   3  12        638.94        542.47        30.95 o
   9   3  12        330.25        314.56        31.51 o
  10   3  12        449.10        448.98        38.02 o
  11   3  12          3.63          3.22         9.28 o
  12   3  12          1.38         14.15         6.51 o
  13   3  12        249.18        209.65        17.01 o
  14   3  12         51.97         74.58         9.57 o
  15   3  12        250.14        247.78        16.32 o
  16   3  12         21.02         17.48         6.23 o
  17   3  12        107.47        123.43        12.02 o
  18   3  12          6.49         19.57         7.98 o
  19   3  12        242.32        245.21        18.63 o
  20   3  12         22.54         22.44         8.04 o
  21   3  12         40.15         46.95         9.79 o
  22   3  12         22.06         42.61        14.79 o
  23   3  12         12.25         -1.02        16.13 o
  24   3  12          0.93         21.88        45.43 o
 -24   4  12         26.01         48.20        21.33 o
 -23   4  12         33.44         14.85        12.87 o
 -22   4  12          7.97         -3.58        11.27 o
 -21   4  12          0.03         15.07        13.95 o
 -20   4  12          7.12         32.05         9.86 o
 -19   4  12         52.37         38.04         9.75 o
 -18   4  12          9.43         25.23        11.87 o
 -17   4  12         39.73         29.33        16.50 o
 -16   4  12         57.16         78.90        12.92 o
 -15   4  12          0.99          2.28         4.25 o
 -14   4  12         37.47         30.28         6.49 o
 -13   4  12          1.66         19.58         6.41 o
 -12   4  12        638.96        601.97        23.94 o
 -11   4  12        801.33        708.44        25.70 o
 -10   4  12       1189.93       1216.92        32.59 o
  -9   4  12         30.43         34.06         6.89 o
  -8   4  12         24.42         37.66         6.49 o
  -7   4  12          5.98          5.60         4.24 o
  -6   4  12          0.83          8.43         4.89 o
  -5   4  12        250.62        234.06        11.81 o
  -4   4  12         29.48         19.09         4.14 o
  -3   4  12        513.50        451.67        14.69 o
  -2   4  12         30.91         42.27         5.42 o
  -1   4  12         38.66         53.22         5.89 o
   0   4  12          9.61         21.11         5.47 o
   1   4  12         28.42         19.02         3.53 o
   2   4  12        279.15        324.12        15.19 o
   3   4  12        584.97        555.10        27.22 o
   4   4  12         91.68         92.00         9.44 o
   5   4  12         26.30         36.77         7.14 o
   6   4  12       1043.93        940.77        53.59 o
   7   4  12        888.55        824.02        52.24 o
   8   4  12         29.07         94.23        21.78 o
   9   4  12        430.80        402.73        37.65 o
  10   4  12         88.86         94.45        20.36 o
  11   4  12       1438.29       1525.20       124.13 o
  12   4  12        161.72        189.22        20.98 o
  13   4  12        177.12        211.44        17.22 o
  14   4  12         11.78          7.78         5.10 o
  15   4  12         96.15         77.38        11.16 o
  16   4  12         18.66         25.80         6.82 o
  17   4  12          0.39          3.35         5.47 o
  18   4  12          0.75         -6.04         9.19 o
  19   4  12         47.65         24.37        11.10 o
  20   4  12         84.88         71.90        16.10 o
  21   4  12          0.39         -8.21        22.15 o
  22   4  12         10.97         13.38        12.86 o
  23   4  12         18.12        -11.33        12.67 o
 -23   5  12          8.11         13.32        13.47 o
 -22   5  12          0.71         27.74        13.94 o
 -21   5  12         89.22         99.34        15.78 o
 -20   5  12          6.54         23.98        10.74 o
 -19   5  12        239.02        221.96        26.23 o
 -18   5  12        170.41        183.50        23.78 o
 -17   5  12         24.51         19.32        15.79 o
 -16   5  12         28.71         11.36         8.91 o
 -15   5  12          2.93          8.24         8.23 o
 -14   5  12         15.92         20.36         8.57 o
 -13   5  12         88.57         96.90        14.10 o
 -12   5  12         26.38         28.05         7.78 o
 -11   5  12        378.16        370.79        21.70 o
 -10   5  12         98.34        101.83        12.06 o
  -9   5  12         24.33          3.26         7.75 o
  -8   5  12        477.13        507.41        21.49 o
  -7   5  12        650.70        656.68        21.84 o
  -6   5  12          1.12          8.67         4.87 o
  -5   5  12        761.79        781.29        20.80 o
  -4   5  12         57.53         50.96         6.29 o
  -3   5  12        263.34        284.37        14.04 o
  -2   5  12         96.25         88.27         8.28 o
  -1   5  12         72.68         83.61         9.06 o
   0   5  12        160.62        134.71        17.22 o
   1   5  12         37.98         31.02         7.04 o
   2   5  12        233.31        229.01        16.86 o
   3   5  12        123.57        103.64        18.11 o
   4   5  12        200.99        219.91        37.20 o
   5   5  12        671.65        696.96        53.18 o
   6   5  12        345.64        400.58        26.84 o
   7   5  12        969.00        871.47        57.63 o
   8   5  12        415.66        323.47        34.95 o
   9   5  12         12.53         -7.33        12.57 o
  10   5  12        145.20        144.24        24.40 o
  11   5  12        248.06        225.51        35.70 o
  12   5  12         34.13         44.45         8.43 o
  13   5  12          1.74          5.96         5.29 o
  14   5  12         38.90         36.60        11.42 o
  15   5  12          1.19         13.60         7.96 o
  16   5  12         63.47         77.73        12.37 o
  17   5  12          1.56          7.89         7.05 o
  18   5  12          3.75        -13.49        14.74 o
  19   5  12         14.86         22.62        11.34 o
  20   5  12         28.10         -2.83         8.97 o
  21   5  12          0.06          3.39         9.92 o
  22   5  12          0.63         23.39        15.23 o
 -23   6  12          0.94         10.70        14.37 o
 -22   6  12          1.41         12.88        20.58 o
 -21   6  12          0.48          4.46        16.73 o
 -20   6  12          0.29        -11.35        11.35 o
 -19   6  12          0.44         13.77        12.35 o
 -18   6  12          0.01          2.21         8.77 o
 -17   6  12         80.46         88.59        16.97 o
 -16   6  12         39.26         39.22        19.61 o
 -15   6  12         14.12         21.78         9.02 o
 -14   6  12          9.81         11.61         8.24 o
 -13   6  12          0.27          4.82         6.64 o
 -12   6  12         95.29         80.55        10.02 o
 -11   6  12         19.38         12.10         6.01 o
 -10   6  12          1.05         -2.95         7.24 o
  -9   6  12          2.45          6.60         5.77 o
  -8   6  12          1.36          0.10         4.74 o
  -7   6  12          4.88          3.81         4.68 o
  -6   6  12        527.96        488.41        21.96 o
  -5   6  12        495.86        537.02        27.60 o
  -4   6  12        225.19        223.43        15.10 o
  -3   6  12        914.11        865.50        28.67 o
  -2   6  12        185.29        170.52        14.50 o
  -1   6  12        896.98        840.04        28.77 o
   0   6  12        294.73        330.57        22.66 o
   1   6  12         85.25        105.15        23.28 o
   2   6  12         53.66         53.74        21.03 o
   3   6  12        110.17        111.68        28.22 o
   4   6  12        207.10        310.69        22.60 o
   5   6  12         38.39         29.11         7.75 o
   6   6  12         62.05         46.84        10.55 o
   7   6  12         26.88         24.45         8.51 o
   8   6  12          8.24         18.01         7.00 o
   9   6  12         30.31         37.46        10.52 o
  10   6  12        158.98        155.96        20.14 o
  11   6  12         23.42         20.18         9.51 o
  12   6  12          3.55          8.45         8.20 o
  13   6  12         54.02         75.52        15.70 o
  14   6  12         21.12          8.38         9.24 o
  15   6  12         51.66         42.71        12.86 o
  16   6  12        117.84        134.00        16.13 o
  17   6  12         29.08         20.76        10.46 o
  18   6  12         14.87         10.69         9.42 o
  19   6  12          0.00          1.82        15.38 o
  20   6  12         10.52         14.11        12.65 o
  21   6  12          5.65          4.63        20.24 o
  22   6  12          0.49         -5.16        11.23 o
 -22   7  12         23.63         22.00        16.99 o
 -21   7  12         13.85         22.63        11.67 o
 -20   7  12          2.67         13.08         9.75 o
 -19   7  12         28.63         54.06        16.69 o
 -18   7  12          0.37         19.48        10.28 o
 -17   7  12         50.05         30.22        12.26 o
 -16   7  12          4.74         10.99         8.02 o
 -15   7  12          2.08         -3.16        11.20 o
 -14   7  12          3.71          0.53         6.14 o
 -13   7  12         43.63         39.65         8.15 o
 -12   7  12          9.95          8.79         7.06 o
 -11   7  12         45.80         57.15         9.60 o
 -10   7  12          0.13          3.77         6.61 o
  -9   7  12         20.21         16.94         6.12 o
  -8   7  12         97.76         96.25        11.69 o
  -7   7  12          2.15          5.41         5.68 o
  -6   7  12        306.12        301.56        22.40 o
  -5   7  12         43.10         35.32        10.19 o
  -4   7  12         47.44         43.35         9.94 o
  -3   7  12         59.36         26.69         9.83 o
  -2   7  12         41.79         34.17         9.17 o
  -1   7  12         21.09         24.08         7.15 o
   0   7  12         42.23         35.72         7.54 o
   1   7  12         65.67         68.54         9.40 o
   2   7  12        179.93        190.31        17.11 o
   3   7  12          5.44         -6.21        10.25 o
   4   7  12          6.71          6.06        10.55 o
   5   7  12         70.25         59.87        18.56 o
   6   7  12          0.97         -5.55         5.82 o
   7   7  12          0.02         -8.54         8.54 o
   8   7  12         11.49         10.97         8.49 o
   9   7  12         74.26         94.84        27.39 o
  10   7  12         14.27         17.26         9.93 o
  11   7  12          1.92         16.54        14.82 o
  12   7  12          5.99          5.24         9.57 o
  13   7  12          6.08         20.18        13.36 o
  14   7  12          1.14         16.97        12.40 o
  15   7  12         54.16         49.45        13.96 o
  16   7  12          7.35          3.28         8.70 o
  17   7  12          0.72          3.65         8.86 o
  18   7  12          5.47         -8.41         9.71 o
  19   7  12         22.63         14.35        21.26 o
  20   7  12          7.73         15.86        10.82 o
  21   7  12         15.43          6.66        11.75 o
  22   7  12          2.74         21.48        18.79 o
 -19   8  12          5.63          9.10         9.76 o
 -18   8  12         74.67        102.78        21.16 o
 -17   8  12          6.51         11.08        10.56 o
 -16   8  12          9.05         17.04         8.85 o
 -15   8  12          0.42         -0.34        11.16 o
 -14   8  12        162.90        232.71        22.54 o
 -13   8  12         14.26         21.94        11.08 o
 -12   8  12        387.57        409.76        24.43 o
 -11   8  12          0.47         31.92         8.86 o
 -10   8  12          2.05         16.34         7.40 o
  -9   8  12         26.88         27.37         7.27 o
  -8   8  12         34.21         21.73         6.29 o
  -7   8  12         38.14         56.01        11.49 o
  -6   8  12         15.78         18.91         8.86 o
  -5   8  12          0.88         -7.59         7.59 o
  -4   8  12         86.50         85.55        17.41 o
  -3   8  12          0.05          8.87        11.19 o
  -2   8  12         27.52         12.32         9.37 o
  -1   8  12          4.38          4.29         8.40 o
   0   8  12         18.46         15.56        16.09 o
   1   8  12          3.81          7.07         8.20 o
   2   8  12         98.86         87.15        11.52 o
   3   8  12         26.42         32.56         8.49 o
   4   8  12          5.89         -0.79         5.52 o
   5   8  12         22.92         27.96         9.91 o
   6   8  12         78.99         86.80        18.94 o
   7   8  12         34.67         19.14        18.60 o
   8   8  12         58.07         44.84        31.21 o
   9   8  12         10.78         30.45        11.57 o
  10   8  12         44.51         74.71        16.41 o
  11   8  12         29.56         17.43        11.75 o
  12   8  12         64.38         74.31        21.63 o
  13   8  12        145.59        176.85        24.61 o
  14   8  12          0.48        -10.77        10.77 o
  15   8  12          0.38          6.25        15.87 o
  16   8  12          8.18          0.33         8.96 o
  17   8  12          0.85         -9.76         9.76 o
  18   8  12          1.26         15.25        10.53 o
  19   8  12          2.56          7.18        12.20 o
  20   8  12          0.02         -8.83        14.07 o
 -18   9  12          0.98         -2.99        14.67 o
 -17   9  12          2.93         21.29        28.93 o
 -16   9  12         16.83         -4.69        22.19 o
 -15   9  12         48.50         47.17        15.68 o
 -14   9  12         28.16         12.12        12.10 o
 -13   9  12         83.21         75.22        12.39 o
 -12   9  12         25.08         32.33         9.49 o
 -11   9  12          0.93         22.62         8.57 o
 -10   9  12        324.11        388.04        24.16 o
  -9   9  12         39.93         39.62        14.32 o
  -8   9  12        155.22        176.98        24.11 o
  -7   9  12         23.59         19.37        17.14 o
  -6   9  12        109.60        121.48        19.72 o
  -5   9  12          0.01         11.18        11.84 o
  -4   9  12         15.34         17.35        10.55 o
  -3   9  12         57.61         79.68        20.99 o
  -2   9  12        112.40         78.84        24.10 o
  -1   9  12         44.50         46.64        12.88 o
   0   9  12         31.25         43.22        14.14 o
   1   9  12         30.84         15.84        11.08 o
   2   9  12         46.88         30.88        10.86 o
   3   9  12         17.73         55.05        11.92 o
   4   9  12        116.15        122.85        26.01 o
   5   9  12         69.74        115.62        19.10 o
   6   9  12        314.16        370.67        27.98 o
   7   9  12          3.99         20.48        10.92 o
   8   9  12         90.51         77.31        14.88 o
   9   9  12         51.21         53.70        16.35 o
  10   9  12         33.64         42.52        13.62 o
  11   9  12          0.53         10.68        11.06 o
  12   9  12          0.77          3.43         9.59 o
  13   9  12          9.87          4.26         8.76 o
  14   9  12          3.85        -11.85        13.62 o
  15   9  12          0.00          3.96        19.65 o
  16   9  12          0.80         18.90        11.77 o
  17   9  12          6.27         11.15        11.00 o
 -15  10  12          0.81         -6.66        12.50 o
 -14  10  12          0.57         -9.88        16.09 o
 -13  10  12         10.25         11.82        12.00 o
 -12  10  12          0.21          7.29        10.61 o
 -11  10  12          9.00         21.49         9.91 o
 -10  10  12          0.34          4.37         6.95 o
  -9  10  12         32.82         25.06        15.00 o
  -8  10  12          0.70         -2.28         9.23 o
  -7  10  12         52.27         74.02        17.63 o
  -6  10  12         21.17          6.89        11.26 o
  -5  10  12        129.29        109.85        20.95 o
  -4  10  12          3.29         29.44        11.93 o
  -3  10  12         75.67        106.32        18.50 o
  -2  10  12         30.80         51.69        15.43 o
  -1  10  12        154.71        166.14        24.77 o
   0  10  12         26.67         54.50        15.09 o
   1  10  12          0.26          6.97        10.61 o
   2  10  12          1.21         13.31        11.44 o
   3  10  12         42.27         48.70        15.65 o
   4  10  12         14.20         57.85        26.68 o
   5  10  12         93.75         70.75        17.75 o
   6  10  12          2.24         19.76        16.47 o
   7  10  12         79.20         87.34        26.27 o
   8  10  12          7.56         13.55        14.07 o
   9  10  12          0.25         12.26        12.16 o
  10  10  12         47.30         45.85        18.94 o
  11  10  12          2.73          5.60         9.22 o
  12  10  12          0.00          5.54        16.20 o
  13  10  12         12.06         23.08        12.00 o
  14  10  12         10.64         27.49        12.76 o
  15  10  12         21.04          4.88        10.14 o
  16  10  12         12.69         16.91        14.22 o
 -12  11  12          0.05         13.47        17.66 o
 -11  11  12         11.49         18.79        12.48 o
 -10  11  12          0.92          8.50        13.62 o
  -9  11  12         12.27          3.01         7.61 o
  -8  11  12          0.70         -7.76        10.49 o
  -7  11  12          0.33         -7.61        13.28 o
  -6  11  12         14.28         34.05        14.51 o
  -5  11  12         24.47         27.02        15.43 o
  -4  11  12        106.96        142.65        50.52 o
  -3  11  12         14.05         23.16        24.44 o
  -2  11  12          0.00          4.11        16.05 o
  -1  11  12          5.90          7.47        14.63 o
   0  11  12          4.46         20.02        12.48 o
   1  11  12         12.10         11.30        10.77 o
   2  11  12         59.99         69.10        18.90 o
   3  11  12         18.25         42.10        16.27 o
   4  11  12        128.14        164.26        26.12 o
   5  11  12          1.65         26.23        14.60 o
   6  11  12          3.54         23.79        13.16 o
   7  11  12         11.92         11.54        14.00 o
   8  11  12          0.47         -1.05        10.45 o
   9  11  12         24.97         32.71        17.44 o
 -25   0  13          2.14         18.00        12.72 o
 -23   0  13         10.86         -2.73         9.86 o
 -21   0  13         23.61         23.65        15.12 o
 -19   0  13         26.01         31.00        12.25 o
 -17   0  13        728.94        708.46        44.90 o
 -15   0  13        432.09        499.20        35.37 o
 -13   0  13       1319.70       1423.83        77.57 o
 -11   0  13         18.52         17.97         4.64 o
  -9   0  13          1.13         -1.35         3.59 o
  -7   0  13       1999.39       1830.10        48.21 o
  -5   0  13        661.46        634.06        20.48 o
  -3   0  13       5623.93       5838.56       109.78 o
  -1   0  13         68.87         56.36         9.54 o
   1   0  13       6607.36       6586.68        54.26 o
   3   0  13         14.61         35.60         8.00 o
   5   0  13        938.34        873.16        27.55 o
   7   0  13        443.04        410.01        26.97 o
   9   0  13         87.01         97.08         8.04 o
  11   0  13         10.37          9.71         5.17 o
  13   0  13        210.10        215.95        14.58 o
  15   0  13        108.14        126.30        10.78 o
  17   0  13        182.85        182.29        16.79 o
  19   0  13         16.56         34.29        16.95 o
  21   0  13         33.79         55.43        18.52 o
  23   0  13          4.77         20.57        30.12 o
  25   0  13          0.91         -7.04        16.17 o
 -27   1  13         36.56         45.06        24.62 o
 -26   1  13          9.09        -14.29        14.52 o
 -25   1  13         52.29         58.41        14.09 o
 -24   1  13          5.55         12.10         9.26 o
 -23   1  13          0.57          9.53         8.69 o
 -22   1  13          2.40         10.52         8.59 o
 -21   1  13          6.71          4.33        13.32 o
 -20   1  13         34.79         31.03         9.63 o
 -19   1  13         71.65         37.17        21.39 o
 -18   1  13         16.43          8.23         8.61 o
 -17   1  13         26.57         42.48         9.34 o
 -16   1  13        118.86        120.53        13.79 o
 -15   1  13          2.45          3.07         4.03 o
 -14   1  13         65.74         63.12         7.76 o
 -13   1  13        104.87        114.04         9.97 o
 -12   1  13         11.15          7.10         5.66 o
 -11   1  13          6.40         13.38         4.80 o
 -10   1  13        153.07        135.71        10.12 o
  -9   1  13          3.35          6.50         1.68 o
  -8   1  13          2.12          6.10         1.87 o
  -7   1  13         64.25         60.14         3.70 o
  -6   1  13        403.54        406.96        12.52 o
  -5   1  13        238.18        206.65         8.18 o
  -4   1  13        403.29        407.10        10.90 o
  -3   1  13          2.67          4.76         2.64 o
  -2   1  13        365.24        323.84         8.80 o
  -1   1  13         84.77        108.90         7.42 o
   0   1  13         84.81         79.08         7.05 o
   1   1  13        189.02        191.04         9.04 o
   2   1  13        221.92        194.61        11.33 o
   3   1  13          3.02         14.26         4.90 o
   4   1  13         32.08         33.67         5.05 o
   5   1  13        363.42        356.19        12.83 o
   6   1  13        370.22        370.40        13.24 o
   7   1  13        125.16        119.41         8.59 o
   8   1  13        309.94        321.74        12.75 o
   9   1  13          0.26          4.16         3.77 o
  10   1  13          0.09         -0.01         3.86 o
  11   1  13        112.66        114.22         8.48 o
  12   1  13         36.28         31.92         5.12 o
  13   1  13        174.34        201.92        11.66 o
  14   1  13          2.80          5.88         4.02 o
  15   1  13        443.16        441.66        15.74 o
  16   1  13         28.65         57.11         7.32 o
  17   1  13         54.67         26.42         8.96 o
  18   1  13         80.28         53.20        10.03 o
  19   1  13          8.50          4.08         6.59 o
  20   1  13          5.72         -5.70         8.08 o
  21   1  13         68.23        107.30        14.65 o
  22   1  13          0.37         19.24        10.60 o
  23   1  13         23.74          1.40         6.73 o
  24   1  13         12.58         36.23        11.30 o
  25   1  13         11.52         25.65        13.89 o
  26   1  13          8.19          2.39        13.47 o
 -26   2  13          0.02         -1.12        14.22 o
 -25   2  13        117.36        147.79        26.28 o
 -24   2  13         18.26         -4.42        11.24 o
 -23   2  13         13.05         16.24         9.75 o
 -22   2  13         23.49         16.97        13.77 o
 -21   2  13         20.47         -3.43         9.89 o
 -20   2  13         88.03         60.60        12.60 o
 -19   2  13         14.37         10.66         8.95 o
 -18   2  13          2.79         14.25         9.45 o
 -17   2  13          0.17          7.23         6.59 o
 -16   2  13        571.90        675.04        32.00 o
 -15   2  13        588.74        576.15        22.50 o
 -14   2  13         90.72         64.49         8.32 o
 -13   2  13         64.28         64.84         8.09 o
 -12   2  13         29.14         22.29         6.25 o
 -11   2  13       1258.34       1269.24        45.08 o
 -10   2  13          4.02         23.99         8.44 o
  -9   2  13         79.95         68.40         8.07 o
  -8   2  13        116.65        121.69         9.88 o
  -7   2  13         46.98         60.89         7.08 o
  -6   2  13         98.16         95.99         8.61 o
  -5   2  13        259.79        260.40        17.89 o
  -4   2  13         22.53         23.70         3.22 o
  -3   2  13        290.13        280.08         8.96 o
  -2   2  13          4.08          6.92         1.86 o
  -1   2  13        946.89        948.24        17.18 o
   0   2  13        589.78        580.68        16.03 o
   1   2  13        140.07        152.46        11.57 o
   2   2  13        836.96        736.14        27.32 o
   3   2  13          2.99          7.08         5.50 o
   4   2  13          6.97          1.80         7.48 o
   5   2  13         66.36         63.33         8.16 o
   6   2  13         17.44         19.45         5.06 o
   7   2  13          3.03          3.78         3.76 o
   8   2  13        338.92        320.22        23.03 o
   9   2  13        318.21        338.35        23.92 o
  10   2  13        412.02        438.59        20.24 o
  11   2  13          3.49          4.45         6.85 o
  12   2  13         62.38         68.23        10.92 o
  13   2  13          1.42         23.41         7.76 o
  14   2  13        257.14        233.06        13.81 o
  15   2  13        130.40        136.93        11.05 o
  16   2  13         20.11         27.92         6.30 o
  17   2  13         18.32         14.68         5.37 o
  18   2  13          0.12          0.28         5.22 o
  19   2  13          3.31          2.77         7.08 o
  20   2  13         30.28         33.50        10.78 o
  21   2  13         23.43         17.00         9.93 o
  22   2  13          6.07         18.69         8.02 o
  23   2  13          3.38         -1.30         8.88 o
  24   2  13         25.67         24.92        12.72 o
 -24   3  13         19.75         37.62        14.29 o
 -23   3  13         15.69         12.24        11.61 o
 -22   3  13          5.85          4.08        17.14 o
 -21   3  13         47.41         46.11        34.05 o
 -20   3  13         50.62         63.80        17.95 o
 -19   3  13         77.82         89.67        12.25 o
 -18   3  13         26.33          8.51         7.95 o
 -17   3  13        225.64        262.07        21.98 o
 -16   3  13         10.62         17.90         8.59 o
 -15   3  13         66.00         72.18         8.94 o
 -14   3  13        389.03        412.60        19.74 o
 -13   3  13        208.34        203.70        14.14 o
 -12   3  13        246.58        283.54        19.03 o
 -11   3  13          1.10          8.84         6.10 o
 -10   3  13       1763.46       1711.88        37.70 o
  -9   3  13          2.15          7.26         4.49 o
  -8   3  13         21.52         21.10         5.54 o
  -7   3  13        580.48        484.20        19.01 o
  -6   3  13         23.30         13.62         4.18 o
  -5   3  13          0.51         -3.70         3.70 o
  -4   3  13        351.26        321.93        13.30 o
  -3   3  13         10.61          7.20         3.36 o
  -2   3  13        127.23         94.95         6.36 o
  -1   3  13        436.67        386.54        12.68 o
   0   3  13       2636.10       2538.24        33.68 o
   1   3  13        324.89        287.87         8.57 o
   2   3  13          4.27         12.09         3.13 o
   3   3  13        180.75        177.35        11.37 o
   4   3  13        468.33        444.16        21.25 o
   5   3  13       1071.05       1009.48        29.13 o
   6   3  13        220.99        223.86        11.50 o
   7   3  13          3.36         -1.35         2.63 o
   8   3  13          0.35          1.27         5.58 o
   9   3  13        193.87        207.31        26.72 o
  10   3  13         17.82         -3.59         8.83 o
  11   3  13         75.91         99.62        19.61 o
  12   3  13        764.60        785.02        35.21 o
  13   3  13        117.54        123.24        13.02 o
  14   3  13        152.57        161.82        13.16 o
  15   3  13         12.47         12.18         5.37 o
  16   3  13          3.97          3.57         4.64 o
  17   3  13         33.58         38.75         7.42 o
  18   3  13         69.23         87.47        11.20 o
  19   3  13          0.57         -8.82        10.67 o
  20   3  13          0.00         11.63         8.00 o
  21   3  13         36.72         27.61        18.21 o
  22   3  13          4.22         20.15        13.86 o
  23   3  13          6.03         23.24        14.44 o
 -24   4  13          6.61        -21.41        21.41 o
 -23   4  13          0.05        -10.71        21.78 o
 -22   4  13         10.59         23.94        17.66 o
 -21   4  13          0.32        -12.38        17.74 o
 -20   4  13         50.95         60.35        13.39 o
 -19   4  13         24.92         22.32        11.67 o
 -18   4  13         12.72         28.45        12.94 o
 -17   4  13        145.23        110.10        15.31 o
 -16   4  13        202.22        223.86        20.41 o
 -15   4  13         14.84         18.22         8.18 o
 -14   4  13         42.31         29.76         7.19 o
 -13   4  13        244.16        236.91        18.45 o
[truncated: 269,747 more chars]
